# Supplementary material for: Mobile applications for road traffic health and safety in the mirror of the Haddon’s matrix
Source: BMC Med Inform Decis Mak. 2021 Aug 2;21:230. doi: 10.1186/s12911-021-01578-8 (PMC8330074; doi:10.1186/s12911-021-01578-8)
Supplement: Supplementary file 1 — Additional file 1. Complete characteristics and features of Road Traffic apps retrieved from Google Play, and categorization of them by Haddon matrix. [file 12911_2021_1578_MOESM1_ESM.xlsx]

## Sheet: Total
No	App name	AppBrain Score	Developer	App download	Google Play Store category	Rating%	RatingNo	Ranking	Date of the app launch	Date of the last update	Google Play Store content rating	Price	Requires android	Categories	Subcategories	Features based on Haddon’s Matrix phase (Pre-event/ Pre-driving)			Features based on Haddon’s Matrix phase (Event/Driving)			Features based on Haddon’s Matrix phase (Post- event/ Post-driving)				Haddon’s matrix factor	Other Features
1	Tabae Pro	80	Logistics Technology Services	100	Maps & Navigation	3.7	6	Unranked	2017 July	2019-01-16	Everyone	FREE	4.2	Road Traffic Health & safety	Driving/driver behaviour based feedbacking				gives notifications incase of any violations in driving behaviour or misbehaviour in functioning of your vehicles	monitor your vehicles		generate reports to get summary of your vehicle's functioning				Human	Notifications will be displayed in application and can also be sent to your mobile via SMS or by email alerts
2	Navier HUD 3	84	Whilerain Studio	1000000	Maps & Navigation	4.18	8254	Top Ranked	2012 May	2019-04-24	Everyone	FREE + In-App	Varies with device	Road Traffic Health & safety	Real-time traffic information/ alerting				calculates the real-time information	Turn-by-turn speech instructions are supported (not all languages).						Physical environment	phone sensor, such as GPS and gyroscope	Navier HUD supports to acquire the vehicle data from OBD2 Bluetooth adapter	Through the data from OBD2 protocol, the information, such as vehicle's speed, engine RPM, and engine coolant temperature can be shown through the interface and which is more accurate than the data from sensors of the smartphone.	use for the HUD (Head-up display) and helps drivers put attention on the road when driving. The driving information is projected onto the windshield by reflecting the smartphone screen while putting the phone in front of the vehicle's windshield.	You can acquire information via the OBD2 dongle on your car, such as the runtime speed, revs, and fuel level.	can be used for driving, biking, jogging... You can switch between HUD and normal mode for regular use on a phone holder.
3	mFleet - Free Vehicle Gps Tracking	78	Dodi D Bright	1000	Maps & Navigation	3.91	11	Unranked	2018 March	2019-04-01	Everyone	FREE	4.1	Other Road Traffic apps	Car or fleet tracking and management												used to find the location	track your vehicles like Car, Bike, Bus, Auto and Truck	use mobile GPS for tracking	Can see live position of device along with address	Can see current speed, altitude of your vehicle	Can add or change driver	Driver/ Rider can also see the current address, speed, altitude, latitude and longitude by login with their username and password	Driver/ Rider can search for their nearby location like Petrol Station, Restaurant, Public Toilets etc...
4	Mileage Tracker on Autopilot by Driversnote	73	Driversnote Mileage Tracker	10000	Auto & Vehicles	3.63	84	Highly ranked	2017 January	2019-03-19	Everyone	FREE	5	Other Road Traffic apps	Car or fleet tracking and management												Ideal for employees who drive their personal car for work, and need to log trips for travel expense reimbursement.	Save time by making your mileage tracker automatic and send reports directly from the app to your accountant.	Track your drives from start to finish	Categorize trips to split your business and personal driving	Set working hours and automatically log your work driving	Smart location suggestions for frequent and return trips	Save money on tax deductions and get fair reimbursements for work driving	Your trips are all saved even if you lose your phone	Save time on your mileage log and submit more accurate expense reports	The app uses GPS in the background when logging trips and continued use of GPS can dramatically decrease battery life
5	Voice GPS Navigation Driving Routes Maps Tracking	95	Daniel braga	1000	Maps & Navigation	4.75	68	Medium ranked	2018 September	2018-09-25	Everyone	FREE	4.2	Road Traffic Health & safety	Real-time traffic information/ alerting				drive with voice in your language. Hear precise turn by turn instructions with clear voice chosen by you.	Traffic information – live and accurate traffic information about situation on the road which updates every 2 minutes – traffic app. Danger alarms, traffic jam information & closures.	Alerts about traffic, police, hazards and more on your drive					Physical environment	Offline – no internet connection needed. With offline maps you save mobile data at home & abroad	Speed camera alarms – see police traps and avoid paying fines	Driving and walking – ideal for both car and pedestrian navigation with route	Find parking easily	Offline Maps	Drive safely at night with head up display.	Use mobile GPS	Internet need for updating traffic information
6	Driver Tracking App	93	Sri Hema Infotech	100	Auto & Vehicles	4.67	3	Top Ranked	2017 May	2017-05-20	Everyone	FREE	4	Other Road Traffic apps	Car or fleet tracking and management												Driver Tracking App made to receive and manage bookings from your dispatching company	track the drivers using GPS on their smart phones	you have a Sound Notification Option which notifies you when booking arrives
7	Driver Trip Log	86	Ramco Systems Limited	500	Business	4.31	13	Unranked	2017 July	2019-01-24	Everyone	FREE	5	Other Road Traffic apps	Car or fleet tracking and management												View details of assigned trips	Carry out pre-trip checks to ascertain if all the prerequisites for a trip, such as driver fitness for trip, consignment safety checks etc. are in place	Record various events of the journey such as arrivals or departures, handover or takeover of consignments	Record various details of the consignment received or delivered, such as the consignment type, quantity, whether consignment was damaged and details of the leased pallet(s) used for transporting the consignment, if any	Record Proof of Delivery by taking the receiver’s signature on the mobile device using Sign-On Glass.	Record trip expenses
8	Vectrum	77	iKrosh-lab	100	Maps & Navigation	3.83	6	Unranked	2018 October	2018-10-23	Medium Maturity	FREE + In-App	4.2	Road Traffic Health & safety	Real-time traffic information/ alerting				road information in real time – traffic jams, radars, police control and dangers	If you see any hazard make a simple gesture and signal it so everyone could see it too! If you want to precise the situation, leave a voice message with a long click on the bottom.						Physical environment	using GPS	with or without Internet connection	Vectrum™ integrates offline maps of Mapsforge.org to navigate without Internet connection.	If you like riding, bicycle or bike you can save your trips from our app and share them with others	search for the parking place
9	Safe drive Safe Controls	100	Anu Dwaram	10	Maps & Navigation	5	2	Unranked	2018 March	2018-03-23	Everyone	FREE	4.1	Road Traffic Health & safety	Real-time traffic information/ alerting				provide the users with the latest traffic status and information on the new routes	Knowing the road hazards: The road is not all about traffic but the commuters also need to face road accidents, police and other hazards						Physical environment	Know the best routes: Knowing then best routes is effective for avoiding the traffic and planning the best routes	travelling through the best routes is also effective to travel in less time.	helps the commuter to choose the shortest route and avoid wasting time due to traffic.	the traffic can be controlled to avoid collaboration among the drivers. The navigation based apps help the drivers collaborate among each other and avoiding congestion.	Explore the best routes: Exploring new routes is the key to travel smarter.	uses GPS which facilitate the users to know the new routes	Knowledge on the latest routes also helps the first time visitors to take the shortest path while travelling to their destination	Make the pick-ups easier: When an individual is planning to pick-up others, knowing the location and estimated arrival time is effective to make the rip more time-efficient	The app can be connected with popular social media such as Facebook	Internet need for updating traffic information
10	511 Alberta	39	IBI Group Mobile	10000	Travel & Locale	1.95	101	Medium ranked	2018 August	2018-12-24	Everyone	FREE	4.4	Road Traffic Health & safety	Real-time traffic information/ alerting				provides real-time road and traffic information to Alberta drivers.	Road Conditions	Incidents, such as collisions and other road hazards					Physical environment	Over 200 Cameras, frequently updated so you can see the conditions for yourself	Route Comparison, enter a destination and get 3 routes with travel times displayed	Route Schedules, you can save a route and set a daily time to have the app run that route before you leave so you can receive automatic notifications	Drive Mode Alerts, you can just start driving with the app on and you will be notified with an audio alert of any delays on the road ahead of you	Citizen Reporter – submit audio reports to the 24/7 Traffic Management Centre (TMC) for issues and conditions that you experience on your route
11	Road Report App	20	Kav Industries Ltd	50	Travel & Locale	1	1	Unranked	2018 April	2019-04-11	Everyone	FREE	4.1	Road Traffic Health & safety	Real-time traffic information/ alerting				community of people that want to post these alerts around them, in order to make travelling safer and more efficient for other drivers.	Receive notifications on your path of the type of alerts you are interested. I.e. Police radar, slippery roads, road report, road alerts, traffic alerts, radar alerts, road hazard						Physical environment	Select from a set of alert types and post from your phone. You can also post using the voice command control (english only)	If you see someone who posted a vehicle issue, you can send them a message right from the app.
12	AVL CalApp	80	AVL List GmbH	500	Auto & Vehicles	4	3	Unranked	2017 May	2018-05-16	Everyone	FREE	4.4	Road Traffic Training	Driving performance (knowledge & skills)	the driver needs several trials to finally reach the required criteria. The new regulations force engineers to adapt their testing methods and technologies to overcome the new RDE ( real driving emissions) challenges.	offers the user the ability to utilise the smart device as a display and remote control in the vehicle, ensuring enhanced safety and optimised visualisation. It can be utilised to execute AVL In-Vehicle mobile applications such as: RDE Dynamics and Drivers Aid.	provides an online evaluation of the driver criteria for real driving cycles and tests.								Physical & social environment	The application provides the driver with a graphical display of the current status for the driver criteria (urban, rural and motorway), such as driven distance, trip shares, test duration, dynamic behaviour and average speed.	The Drivers Aid Application is a stand-alone application to guide a driver through test cycles (pre-configured or custom specific) by graphically displaying the specifications of the driving test procedure.	It provides the driver with a graphical display of scheduled and actual vehicle speed, gear shift requirements and also user-defined events.	The AVL CalApp requires the remote connections and dedicated In-Vehicle Mobile application software to be enabled/running on your host computer/devices.
13	ProGPS	0	PROLiNK	50	Maps & Navigation	0	0	Unranked	2018 February	2018-02-06	Everyone	FREE	4.0.3	Other Road Traffic apps	Car or fleet tracking and management												leet management functions such as fleet tracking and security of vehicle as well as driver.	applications include monitoring driving behavior, such as over speeding, driving through a wrong route, fuel theft etc.	ProGPS can also be used in consumer vehicles as a theft prevention, monitoring and retrieval device.	The data is refreshed every in every interval providing each vehicle’s exact position.	The screen is auto-refreshed so you can follow your vehicle’s movement on a detailed map, including street address.	Knowing where your vehicles and assets are at all times helps you regain control of your fleet operations.	With notifications, you will know how fast the vehicle was driven, where and when the vehicle stopped, and for how long.	You have to purchase GPS Vehicle Tracker Hardware and install it in your vehicle
14	Digital Drive	100	T-Systems International GmbH	100	Auto & Vehicles	5	5	Unranked	2018 March	2018-11-27	Everyone	FREE	5	Other Road Traffic apps	Car or fleet tracking and management												The app shows you the current position of your car using GPS data	Follow the position of your car in the event of car theft (GPS)	All you need to use the Digital Drive app is the Telekom Digital Drive device	Simply download the app, set up an account, put the plug in the OBD diagnostic socket of the car and you're already connected to your car	Notifications about disturbances or towing of your car	See your car’s status including battery status, tank level and DTC Error codes	Always keep track of your car	See the position of your car and its trips in real-time on a map	Notifications about your car entering and leaving certain areas	helps you to improve your driving skills and to save on gas-money	You can see a list of your trips, the routes you have chosen and you get information on driving behaviour such as quick accelerations, harsh breaks, maximum speed, distance, duration and average speed.	Define a speed limit - get notified when the speed limit is exceeded	Support for DCAR (Digital Crash Analysis and Repair Management)	DCAR: get notified when we detect a possible crash of your vehicle	DCAR: provide vehicle damage information via a questionnaire
15	ROADMIO ConnectCar	75	Roadmio	100	Maps & Navigation	3.73	11	Unranked	2018 March	2019-05-07	Everyone	FREE	5	Road Traffic Health & safety	Driving/driver behaviour based feedbacking							Improving Driving Safety Timely coaching to assist driver self-correct the driving habits and minimize accidents.	Driving behavior report			Human	Timely vehicle issue alert	Stolen vehicle notification	Safety and eco rating	Vehicle location tracking	Vehicle diagnostics	Trip histories	Insert Sim Card into your OBD device	Scan QR code on the device to pair with your phone, then input your vehicle information.	Plug OBDII device into the OBD connector
16	FUNTORO FMS Manager	100	FUNTORO Lab	10	Auto & Vehicles	5	5	Unranked	2018 August	2018-08-05	Everyone	FREE	5	Other Road Traffic apps	Car or fleet tracking and management												Real-time GPS location on the live map and see a detailed trip history for each vehicle with event types and details	Automatic notifications on vehicle maintenance, abnormal fuel consumption, car accident, traffic jam, breakdown, etc	Driver behavior monitoring on hazardous driving or violations such as speeding, harsh braking and acceleration, which helps to improve driver behaviors.	Real-time communication with your drivers for any support or emergence through phone call or messaging	Dashboard reports make it easy to visualize trends in fuel consumption, idle time, total distance travelled, maintenance history and more.	Weekly or monthly driver behavior reports by individual or group with ranking and safety scores, which gives managers the reference on driver reward	FUNTORO FMS Manager delivers real benefits to fleet operators by driving down costs, optimizing operation efficiency and boosting productivity.	create your fleet account on the web portal and start location tracking,
17	Azuga FleetMobile	60	Azuga	5000	Business	2.99	124	Unranked	2015 February	2019-04-11	Everyone	FREE	4.1	Other Road Traffic apps	Car or fleet tracking and management												The Azuga device, which is plugged directly into the vehicle’s on-board computer, captures data on how safely and efficiently your employees drive	Azuga creates a score and ranking based on driver behavior data. This includes number of speeding events, speeding duration, sudden starts, idling, miles driven, and hard braking.	From a laptop, mobile phone, or tablet, you can look at the driver leaderboard, and apply rewards from top brands like Walmart, Amazon and Burger King to your best drivers.	Drivers can look up their own scores so they can see what behavior is risky and coach themselves into becoming safer, more efficient drivers.	Self-Coaching: Azuga Driver Rewards allows drivers to see their own performance so they can figure out strategies to improve performance and coach themselves to being a top driver
18	M Performance Drive Analyser	80	INATRONIC	100000	Sports	3.98	524	Medium ranked	2015 March	2018-10-26	Everyone	FREE	4.4	Road Traffic Health & safety	Driving/driver behaviour based feedbacking				G-Drive Shows lateral and linear acceleration with maximum value notifications			TestDrive Precision time measurement for acceleration, distance, elasticity and brake deceleration tests				Human	The plug and play system requires the M Performance Drive Analyser OBD stick that you connect to the OBD (on-board-diagnostics) port of your car.	Track- and data recording including video with professional analysis tools	PowerDrive Shows real time engine power and torque	CoreDrive Shows real time engine data	FuelDrive Shows fuel consumption and CO2 emission including fuel cost	The use of GPS during track recording in the background may increase battery consumption.
19	Drivebot	63	Drivebot Company Limited	1000	Maps & Navigation	3.13	69	Unranked	2015 June	2017-08-07	Everyone	FREE	4	Road Traffic Training	Vehicle operating ,fixing and maintenance	You can check your car health condition with a single glance	You can add a reminder to notify when is your next checkup									Vehicle	You can measure how well you drive, how much fuel you use each trip or even your driving behaviour to better understand your driving pattern
20	iDriveAware	81	Aware360 Ltd.	500	Productivity	4.04	24	Unranked	2017 November	2019-03-08	Everyone	FREE	4.1	Road Traffic Health & safety	Driving/driver behaviour based feedbacking							Manage Driver Risk - Score driver habits on the road for coaching				Human	Drivers can be tracked and their information can be viewed and managed via a full-featured web management system.	Location tracking - Track the location of drivers from anywhere	Text Messaging / Chat - Built-in chat communication for managers and drivers	Lower unnecessary maintenance costs	Driver Rewards Program - Automatic safe driving habit reward program is easy to implement	View Google Map information	Improve fleet safety and understand risks to your fleet	iDriveAware provides location tracking and does not require expensive hardware making it the solution for your fleet management needs	Continued use of GPS running in the background can dramatically decrease battery life.
21	Betterways: GPS Fleet tracking	94	TripTagger	1000	Productivity	4.69	13	Unranked	2016 February	2019-03-08	Everyone	FREE	4.1	Road Traffic Health & safety	Driving/driver behaviour based feedbacking							send text / photos with the messenger, get feedback on their driving behavior				Human	Manage your drivers / employees with Betterways fleet management service	create your fleet account on the web portal and start location tracking,	Insurance discount Many insurance companies like their customers to participate in a Driver Behavior Program, your participation may get you a better insurance rate.	Set automatic rewards for good driving behavior to make your drivers happy and to increase your fleet's profitability.	Mapping with Google Street View	Increase profitability Research has shown that bad driving habits increased fuel & maintenance costs, higher accident rates, costly vehicle downtime, and unwanted freight damages.
22	MyPinHere	100	Bugz Studio Sdn Bhd	1	Maps & Navigation	5	1	Unranked	2018 July	2018-08-09	Everyone	FREE	4.0.3	Other Road Traffic apps	Car or fleet tracking and management												MyPinHere are commonly used by fleet owners for fleet management functions such as fleet tracking and security of vehicle as well as driver.	applications include monitoring driving behaviour, such as over speeding, driving through a wrong route, fuel theft etc.	can also be used in consumer vehicles as a theft prevention, monitoring and retrieval device.	The screen is auto-refreshed so you can follow your vehicle’s movement on a detailed map, including street address.	Knowing where your vehicles and assets are at all times helps you regain control of your fleet operations	With notifications, you will know how fast the vehicle was driven, where and when the vehicle stopped, and for how long.	You have to purchase GPS Vehicle Tracker Hardware and install it in your vehicle
23	Amber Driver	100	Amber Connect Limited	100	Maps & Navigation	5	1	Unranked	2018 July	2019-04-18	Everyone	FREE	4.4	Other Road Traffic apps	Car or fleet tracking and management												Amber Connect offers you intelligent, insightful and affordable tracking.	was created as part of our Amber Connect Fleet Management System to monitor and control driver behaviour.	Fleet administrators can create a driver profile from Amber Connect's Fleet Portal, assign each driver his/her own login and every driver can use the Driver App to track their activities.	Drivers can view schedules and time sheets and can explore their trip history for a certain period	Emergency SOS requests and stolen vehicle recovery alerts can be triggered.	Access detailed driver reports highlighting indicators such as distance covered, driving behaviour and idle time.	Enter fuel logs and upload receipts	Upload delivery notes or receipts with customer signatures as proof of delivery.	Amber Connect is a Kingston-based software company that specializes in the development of Internet of Things (IoT) applications.	Amber Connect also offers a world class Fleet Management System with complete app-based telematics fleet control and cloud-based web portal with security monitoring.
24	Better Driving Community	73	Openium	5000	Auto & Vehicles	3.67	180	Highly ranked	2018 October	2019-03-13	Everyone	FREE	4.1	Road Traffic Health & safety	Driving/driver behaviour based feedbacking							You can understand your driving behavior on a daily basis, track and measure your progress, and reduce risk by safer driving.				Human	Connected to a box installed in your vehicle, we allow you to access through the application indicators and personalized advice.	In addition while driving you contribute to the constitution of global and anonymous data, to allow to improve the road infrastructures, the technologies of the vehicles and the behaviors of driving.	reward your commitment
25	DriveFactor	100	DriveFactor, Inc	100	Lifestyle	5	1	Unranked	2016 April	2017-03-09	Everyone	FREE	4.0.3	Road Traffic Health & safety	Driving/driver behaviour based feedbacking							DRIVEFACTOR IS NOW CCC DRIVE The CCC Drive solution suite connects insurance companies and OE Manufacturers with the service providers, devices and data needed to take full advantage of the power of telematics.				Human
26	Btrack Driver	0	Uffizio	100	Travel & Locale	0	0	Unranked	2018 June	2019-02-12	Everyone	FREE	4.1	Road Traffic Health & safety	Driving/driver behaviour based feedbacking				Notifications may also be set up to ensure that school managers receive a message the moment buses enter a no-go zone, or drivers engage in dangerous driving.			Monitor bus driving behaviour to make sure drivers operate their buses effectively, eliminating unwanted idling, observing speed limitations and not using detours.				Human	Btrack comes with three different mobile applications that sum up with a whole package of most powerful school bus tracking system which purely provides SAFETY, SAVINGS and SERVICE	Safety — For increased student safety, track all buses in real -time so parents may be informed of the actual arrival time of the buses, reducing the time kids have to wait, exposed to bad weather or any other dangers.	Cost- savings — because GPS tracking is considered an anti- theft device by most insurance providers, you can save on insurance costs, as well.	Time — Avoid time- consuming the manual assortment of fleet activity required for condition reports and conformity With GPS tracking this information is instantly gathered and documented, which will save time and reduces errors for both drivers and school managers.	Better fleet maintenance — Enhance the regularity and timeliness of preventive maintenance with automated GPS tracking on buses. Know ahead of time when bus servicing is due to reduce downtime and undesired equipment failures, as well as allowing the required time to schedule alternative buses. Accurate usage tracking also means much better guarantee recovery — another expense saving.	Succeed — GPS tracking does not only make a school bus fleet much more profitable; students, parents and government departments also benefit. By highlighting the advantages of real -time GPS tracking, school bus businesses can tender for services agreements much more efficiently, with a higher possibility of winning valuable routes.
27	MoveX Driver	100	NDOT Tech	100	Maps & Navigation	5	6	Unranked	2018 January	2019-03-19	Everyone	FREE	4.4	Road Traffic Health & safety	Driving/driver behaviour based feedbacking				Gain insights into your driver behaviour through real-time alerts for aggressive driving.	Report vehicle breakdown, accidents and other emergency situations instantly.						Human	Whether it is managing daily assignments, accessing up-to-date turn-by-turn navigation	Complete jobs faster by relying on real-time navigation to reach destinations	Switch to on-duty, driving and break/rest mode to maintain daily hours-of-service.	Improve response time with instant notifications for new assigned jobs.	Access to job information and customer details to assist drivers in providing timely service.	Drivers will receive voice alerts when an assigned trip is started by the fleet manager from the web application.	Drivers will receive voice alerts when they deviate from the assigned route.
28	DriveProfiler UBI	86	Scope Technology	10000	Lifestyle	4.29	55	Unranked	2014 March	2017-01-04	Everyone	FREE	2.3.3	Road Traffic Health & safety	Driving/driver behaviour based feedbacking							You will be able to viewDriver Scores				Human	Trip Data	view any Vehicle Diagnostic Trouble codes that may come up and take the necessary action where needed	The application works hand in hand with a MHub device where Teen safety features allows you to monitor any driver behaviours arising from other drivers using your vehicle	View your Trip Data and export your logbook via email	Action any Vehicle Health Check codes that are received	Find your car using the Locate function
29	TL App	89	Tourmaline Labs™	500	Productivity	4.44	9	Unranked	2017 January	2019-04-01	Everyone	FREE	4.1	Road Traffic Health & safety	Driving/driver behaviour based feedbacking							Increase fleet profitability with GPS location tracking, driver behavior scoring with feedback program	Driving Behavior Scoring	Automatically identify risky driving behaviors, a fully automated service calculates a Driver Behavior Score which can be used for driver feedback and training.		Human	create a fleet account in the web portal	No hardware required	Good driver rewards and feedback program	Mapping with Google Street View	Easy to implement, accurate GPS location tracking	Increase profitability Research has shown that bad driving habits increase fuel and maintenance costs, higher accident rates, costly vehicle downtime and unwanted freight damages.	Insurance discount Many insurance companies like their customers to participate in a Driver Behavior Program, your participation may get you a better insurance rate.	Continued use of GPS running in the background can dramatically decrease battery life.
30	trakm8 Drive	76	Trakm8	1000	Business	3.8	10	Unranked	2016 April	2019-03-04	Everyone	FREE	4	Road Traffic Health & safety	Driving/driver behaviour based feedbacking				individual driving habits contribute to you overall driving score, including a live dashboard giving feedback of your driving behaviour.							Human	gives you accurate information on distance, time, and also any events that may have occurred along the way	details of your previous journeys are stored	Improve driving economy and monitor the health of your vehicles with Trakm8 Drive.	Ensure your device is securely mounted before use
31	Drive Master	0	NTUC Social Enterprises	5000	Auto & Vehicles	3.5	45	Unranked	2016-10-01	2019-04-04	Everyone	FREE	4.3	Road Traffic Health & safety	Driving/driver behaviour based feedbacking							The application will evaluate your manoevres, speed, mileage and drive time to derive your driving score.	Analyse your driving behaviour and progress			Human	Drive Master™ by Income is a car insurance scheme that lets you save up to 64% on your car insurance premium, simply by practising good driving behaviour.	Get rewarded with CapitaVouchers and more when you refer friends or win periodic challenges	Invite your friends for a challenge and see who is leading the leaderboard	You are required to register online
32	Driverlink	100	Idea Bits	500	Productivity	5	4	Unranked	2017 January	2019-01-29	Everyone	FREE	4.4	Road Traffic Health & safety	Driving/driver behaviour based feedbacking							Driving behavior analysis				Human	Fleet management mobile application for drivers and employees that will improve the efficiency of transport companies, delivery services and other businesses.	Route and task management	Driverlink mobile application is only available to clients who have access to system.	Internal communication platform	Vehicle inspection	Driving Log;	Working time management
33	KarConnect	90	DriveSmart Telematics Pvt Ltd	1000	Auto & Vehicles	4.5	26	Unranked	2016 November	2019-02-27	Everyone	FREE	4.0.3	Road Traffic Health & safety	Driving/driver behaviour based feedbacking				The app allows you track your vehicle and driving behaviour in real-time.							Human	The KarConnect (OBD II) device helps you to understand the health of your car.	You can self diagnose your vehicle for any issue in just single click of your app.	‘Safety first’ is the motive of this very ingenious product.
34	Ideal Driver	79	Openium	500	Auto & Vehicles	3.96	56	Medium ranked	2018 January	2019-03-13	Everyone	FREE	4.1	Road Traffic Health & safety	Driving/driver behaviour based feedbacking							analyzes the duration of your driving style and characterizes your driving behavior (anticipation, adaptability, control, etc.) for each road environment (urban, divided highways, etc.) by comparing you with thousands of other drivers.				Human	This application only works with a specific telematics box and an associated user account.	Precise and personal tips are compiled to help your improve your safety.
35	Roadeye	0	ADAS + DMS	1000	Personalization	1.2	4	Unranked	2016-10-01	2017-05-26	Everyone	FREE	4	Road Traffic Health & safety	Real-time traffic information/ alerting				Forward Collision warning: Real - time Detecting distance of the front of the vehicle, whether to generate timely warning in front of a vehicle crash risk.	Lane Deviation Warning: It will issue warning when the vehicle deviates or is about to deviate outside the lane.						Physical environment	This App should be connected AIDriving ADAS hardware products to use.	Smart settings: Set the warning sensitivity according to your driving habits, Personalize ADAS warning housekeeper.	Driving Video Record: automatic three-minute segment records can be viewed online and shared your journey moments with your friend.	All-weather: support during the daytime,evening,night,safe driving on the rain, fog and other abnormal weather conditions.	All traffic: Urban road, Highways, etc;
36	State Auto - Safety 360	20	Octo Telematics North America	500	Maps & Navigation	1	2	Unranked	2017 October	2018-08-31	Everyone	FREE	4.4	Road Traffic Health & safety	Driving/driver behaviour based feedbacking							You also can study your driving habits on the web and on your mobile device to become a safer driver.				Human	Just plug in a small device into your car and drive safely.	The State Auto Safety 360℠ telematics program may help you stay safer on the roads. And you may even earn a discount - up to 50% - on your auto insurance premium. You may save 10% just by signing up.
37	BW-IVMS	85	Tourmaline Labs™	500	Productivity	4.25	4	Unranked	2017 November	2019-04-04	Everyone	FREE	4.1	Road Traffic Health & safety	Driving/driver behaviour based feedbacking							Manage Driver Risk - Score driver habits on the road for coaching				Human	Drivers can be tracked and their information can be viewed and managed via a full featured web management system	Location tracking - Track the location of drivers from anywhere	does not require expensive hardware making it the solution for your fleet management needs!	Driver Rewards Program - Automatic safe driving habit reward program is easy to implement	View Google Map information	Export reports	Improve fleet safety and understand risks to your fleet	Lower unnecessary maintenance costs	create your fleet account online	Continued use of GPS running in the background can dramatically decrease battery life.
38	Safe Driver Solutions	0	Safe Driver Solutions	50	Productivity	0	0	Unranked	2018 December	2019-05-02	Everyone	FREE	6	Road Traffic Health & safety	Distraction management	Make sure your driver is always focused on the road ahead. You may allow hands free use and navigation sessions that were initiated before the trip started.										Human	Always know exactly who is driving each vehicle through our combination of in-vehicle hardware and the driver’s smartphone.	Coach your drivers by providing rewards for good behavior based on their driving habits.
39	AutoWiz	92	SenSight Technologies	1000	Maps & Navigation	4.6	94	Unranked	2015 August	2019-04-01	Everyone	FREE	4.0.3	Road Traffic Health & safety	Driving/driver behaviour based feedbacking				real time location tracking and notifications, driving insights, car theft/tow alarms, vehicle health and many more features at your finger-tips.	Real time vehicle location tracking and notifications Know where your loved ones are driving in real time on a map See detailed trip history and accurate driving path of your car on your mobile	Get alerts on your mobile when your car crosses a set boundary (geofence) around your place					Human	AutoWiz OBD device connects to your car's OBDII port and makes your car always connected to the cloud.	Get insights to help you drive safer and save fuel	Get notification on your phone if your car is towed or driven without your knowledge	Get your vehicle's internal health report Keep track of your vehicle’s vital parameters and maintenance needs including battery status, coolant temperature and any diagnostics trouble code.
40	InfoCar - OBD, Fuel , Drive, Torque, SafetyDriving	90	Mureung	5000	Auto & Vehicles	4.51	340	Highly ranked	2018 September	2019-05-02	Everyone	FREE	4.4	Road Traffic Health & safety	Driving/driver behaviour based feedbacking				Real-Time Dashboard · Provides information on fuel and engine related vehicles to various displays / Customizable display with easy operation			Provide safe driving score and economic driving score through our developed driving habit analysis algorithm	Guarantee driver's safety and economical operation by detecting real-time vehicle information and abnormal phenomenon while driving	Analysis of driving habits · Algorithm for safe driving and economic operation using driving record		Human	Comprehensive, engine diagnosis function to check the car trouble anytime and anywhere	Economical driving life through simple car accounting book and consumables management	INFOCAR supports the international standard OBD2 Protocol, so it supports ELM327 terminal using Bluetooth (2.0). However, INFOCAR has been developed to be optimal for its own device	Driving record management · Record of running distance, running time, average speed, fuel consumption and consumption at every operation	Vehicle self-diagnosis (vehicle sensor information is limited to standard OBD2 standard)	HUD screen (speed, RPM, compass, etc.) that displays important information easily while driving.
41	TomTom CURFER	59	TomTom Telematics	10000	Auto & Vehicles	2.97	151	Unranked	2015 June	2018-09-12	Everyone	FREE	4.0.3	Road Traffic Health & safety	Driving/driver behaviour based feedbacking				gives you instant feedback on both your driving technique and your car's performance	Get instant feedback on your acceleration, cornering, braking and idling.						Human	TomTom CURFER plugs into your car's OBD port	find where you parked your car	See detailed data on your car's battery voltage, oil temperature, engine load and much more.	Automatically save your car's last position and easily find your way back to it with the Car Finder	To use the CURFER app - Android OS 4.4 or newer, Bluetooth and mobile Internet are required.
42	TomTom WEBFLEET Mobile	70	TomTom Telematics	100	Maps & Navigation	3.5	601	Medium ranked	2011 August	2018-12-17	Everyone	FREE	4.0.3	Other Road Traffic apps	Car or fleet tracking and management												WEBFLEET is our online fleet management application that helps you manage your road-based operations with ease.	Display the track of a vehicle's trip on the map	View the list of orders and their current state.	Manage (create, dispatch, update and delete) orders using your phone or tablet.	Show the destination of your orders on the map	View all orders of a selected vehicle.	Availability of mapping material - TomTom map (including TomTom Traffic), Google map, Satellite map.	Locate your vehicles on the map (search from a list or sort by group). View critical information instantly; position, status, destination and ETA, speed and direction.	View the details of recent trips by vehicle, including the trip distance, duration, start and finish position.	LANGUAGES:English, German, French, Dutch, Italian, Spanish and Portuguese.	The WEBFLEET Mobile app does not offer turn-by-turn navigation.	You need to be a TomTom Telematics customer with an existing WEBFLEET account in order to be able to use the WEBFLEET Mobile app.
43	FDC CoPilot	63	Fleet&DriverCare	100	Maps & Navigation	3.17	6	Unranked	2015 December	2016-07-23	Everyone	FREE	4.4	Road Traffic Health & safety	Driving/driver behaviour based feedbacking				CoPilot automatically detects when driving starts and stops			gives you useful feedback to become a better driver.				Human	A valid registration token is needed to use this app.	uses the phone’s sensors to measure your vehicle’s driving dynamics.	uses low-power sensing methods to reduce battery consumption.	shows you trip summaries, details on maneuvers	CoPilot runs in the background and uses GPS.
44	GPS Tracker & Navigation	85	xswiftapps	1000	Maps & Navigation	4.27	22	Unranked	2017 February	2017-05-25	Everyone	FREE	4.1	Road Traffic Navigation	Mapping & routing												GPS Tracker & Navigation is a geo picture map or a compass navigation to navigate you in stranger place	With GPS Tracker & Navigation you can find your car and also a gps navigator with speed search to find or track anyplace	If you are in pedestrian way then this gps tracker and direction finder locate your current location and give you complete directions.
45	GPS Voice Navigation & Maps Route Finder	84	xswiftapps	10000	Maps & Navigation	4.2	95	Unranked	2017 July	2017-07-12	Everyone	FREE	4.1	Road Traffic Navigation	Mapping & routing												free and online navigation app	ou can use easily at driving, busing, walking etc	Easy and quickly to search the route	Use of google map with voice navigation to find the route	Speak to search between two places
46	Speed Camera Radar (Light)	87	Road Soft	10000	Auto & Vehicles	4.35	81	Medium ranked	2018 September	2018-09-30	Medium Maturity	FREE + In-App	4.1	Road Traffic Health & safety	Real-time traffic information/ alerting				used to detect hazards on the road, such as speed cameras (mobile ambush, static speed cameras, red light cameras), speed bumps, bad roads and etc.							Physical environment	This application uses database of hazards previously detected by other users.	neeeded enabled GPS	The application notifies only the dangers that are along your route direction.	To add a new danger, tap on the left-top icon (+) of the screen. Pay attention, this button available only for authentificated users.	The application may run in the background (even when the screen is off), just enable this feature in settings ("Show widget over other apps when app is started")
47	CamerAlert	82	PocketGPSWorld.com Ltd	100000	Travel & Locale	4.11	1151	Unranked	2011 January	2015-12-14	Everyone	FREE	1.5	Road Traffic Health & safety	Speed camera & police detector				CamerAlert is a self-contained Speed and Red Light Camera warning system	Uniquely, when you are in a section of SPECs (Average Speed) cameras, CamerAlert displays your average speed between each camera in the zone.	CamerAlert also utilises directional information to reduce the number of "False Alerts", you are only warned for cameras that monitor your direction of travel.					Human	CamerAlert works in two different modes: Map and List.	using data from the renowned PocketGPSWorld.com Speed Camera Database.	It provides both audible and visual warnings as you approach a camera.	CamerAlert requires an Android GPS capable device.
48	Speedometer gps & traffic speed cam	73	xswiftapps	1000	Maps & Navigation	3.67	15	Unranked	2017 October	2017-10-13	Everyone	FREE	4.1	Road Traffic Health & safety	Speed limit warning				It has an alarm of over speed when you cross that speed limit	Speedometer GPS & Traffic Speed Cam also helps to detect road risks, hazards with real time detections of road conditions						Human- vehicles	If your vehicle speedometer is not working and you need an accurate speedometer which helps you	Accurate speed with km/h and mph	use mobile GPS
49	AES Location Detector	84	jordyland	500000	Tools	4.18	2256	Unranked	2012 October	2018-07-06	Everyone	FREE	4.4	Road Traffic Health & safety	Speed camera & police detector				Designed to detect AES speed and traffic light camera (Malaysia)	Assist driver Malaysia to override road trap.	always display nearest camera.					Human		Multiple Language support. (English, Chinese, Malay)	Able to work with GPS alone without Internet connection.	alert sound trigger when AES camera detected within 1km,can be adjusted to 2km.	alert sound
50	Police Radar Detector - Speed car camera Radar	69	Guyer Himpou	50000	Travel & Locale	3.44	72	Medium ranked	2018 June	2018-06-15	Everyone	FREE	4.1	Road Traffic Health & safety	Speed camera & police detector				With Police Radar detection - Speed camera car Radar app, you can make a connection with our network to make a request for real-time information of speed camera locations.	The app can distinguish between actual police radar detector and the false signals and alert you to any potential threats on the fly.						Human	You can track your driving history, and send reports of any speed controls and police checks that haven't been spotted yet to warn other drivers to drive with care.
51	Pro: Speed Camera Radar Detector	82	Radar Detector Pro	1000	Auto & Vehicles	4.09	23	Unranked	2018 October	2018-12-31	Everyone	FREE	4.0.3	Road Traffic Health & safety	Speed camera & police detector				Radar Detector Pro detects ALL types FIXED SPEED Red light camera Speeding camera detector CAMERA, MOBILE SPEED CAMERA, TUNNEL SPEED CAMERA, RED LIGHT CAMERA, POLICE CONTROL and BLACK SPOT	Displays high-speed cameras and police patrols (if they are marked by other users)	Displays traffic jams					Human	Our application uses GPS and your internet connection to show you where the radars are and help you avoid fines.	internet connection	The search operation of the scanner is indicated by a rotating animation and the simulated the speed car This Free Edition detects fixed speed cameras.	Voices: German, Arabic, Catalonian, Chinese, Spanish, French, English, Italian, Japanese, Polish, Portuguese, Russian, Turkish.	Radar warnings in different countries.	No registration needed	Languages: German, Arabic, Catalonian, Chinese, Korean, Spanish, French, Hindi, English, Italian, Japanese, Polish, Portuguese, Romanian, Russian, Turkish.
52	Traffic Bangalore: Check Fines	87	Kode Blink Tech Apps LLP	500000	Maps & Navigation	4.37	16124	Highly ranked	2011 July	2019-04-06	Everyone	FREE	4.0.3	Other Road Traffic apps	Insurance & fine												Bengaluru Traffic Police is vigilant and prompt in assigning traffic tickets to violators.	Check traffic violations in a single tap	Share list of traffic fines with others	Traffic Bangalore App is developed and maintained by an independent team and not Bangalore Traffic Police. The information about traffic violations is obtained from authentic Traffic Police sources and is fully reliable.
53	Traffic Tickets 915	90	AmobiApps	100	Business	4.5	2	Unranked	2018 August	2019-01-11	Everyone	FREE	4.1	Other Road Traffic apps	Insurance & fine												Don’t pay your traffic tickets! TrafficTickets915 offers users a stress-free way to deal with their traffic tickets in El Paso.	Current clients have a user profile where they can check the status of their ticket from the convenience of their phone.	You can still upload a picture of your ticket, enter your info, and pay on the app, without ever having to go into a lawyer’s office. This app is a direct link to your own personal traffic lawyer in El Paso. Users can also pay on the app to deal with traffic warrants.	include a chat, updates of speed trap locations in the El Paso area, links to valuable legal information on our website or social media, and much more!
54	Radar Beep - Radar Detector	81	Radar Beep S.L	1000000	Travel & Locale	4.03	28381	Highly ranked	2014 January	2019-04-15	Everyone	FREE + In-App	4.1	Road Traffic Health & safety	Speed camera & police detector				The basic idea is that you will know where the radars are when you drive, and can go past them at a safe speed.	Radar detection: stationary, mobile, section, traffic lights, warnings of danger on the road, black spots and police checkpoints.	Integrates with all GPS navigators to detect radar while you drive.					Human	It uses GPS and your internet connection to show you where the radars are and help you avoid fines.	Sound alerts proportional to the distance to the radar.	You can use the app with or without a navigator.	Exact distance to the radar and the speed of your car.	Voices: German, Arabic, Catalonian, Chinese, Spanish, French, English, Italian, Japanese, Polish, Portuguese, Russian, Turkish.
55	Escort Live Radar	76	Escort Inc	500000	Maps & Navigation	3.79	8592	Highly ranked	2011 December	2018-10-05	Everyone	FREE + In-App	4.3	Road Traffic Health & safety	Speed camera & police detector				Reduce your chances of getting speeding tickets, traffic violations and fines with real-time police radar detection and traffic-enforcement camera alerts.	Mobile and fixed-position traffic-enforcement camera alerts	Receive automatic reminders for previously marked threats					Human	Background app operation to prolong phone battery life	Regularly updated speed trap alerts	Ability to share your threat reports in the Escort Live network
56	Mercedes me	50	Daimler AG	500000	Lifestyle	2.5	7021	Highly ranked	2015 October	2019-05-17	Everyone	FREE	5	Other Road Traffic apps	Remote vehicle control												You can obtain current information on your vehicle, navigate safely and reliably to your intended destination and use the news offering and other services from Mercedes-Benz	Always connected. Mercedes me connect provides you with a direct link to your Mercedes-Benz vehicle and offers you a host of useful functions	Status inquiries (e.g. mileage, tyre pressure, fuel level, battery charging level etc.)	Remote access to your vehicle (e.g. locking and unlocking of the doors, (de-)activation of stationary heater/ventilation)	Facilitated trip planning (direct transmission of destination addresses to the navigation system, notification as to ideal starting time, etc.)	Requires installation of moovel, car2go and mytaxi apps.	The app provides you with support in case of accidents or breakdowns and enables you to book service and maintenance appointments via the app.	The app tells you about parking options at your destination	Customised information: You decide which notifications you want to receive on your mobile device
57	TomTom MyCar	57	TomTom Telematics	10000	Auto & Vehicles	2.86	96	Medium ranked	2017 March	2018-10-31	Everyone	FREE	2.3.3	Road Traffic Health & safety	Driving/driver behaviour based feedbacking							General driving score and ranking	Distance to car and exact location			Human	Vehicle health general status	Trip information (amount of trips, time spent on the road)
58	Find My Car - GPS Navigation	81	DS Software	500000	Maps & Navigation	4.07	3672	Highly ranked	2012 November	2019-02-15	Everyone	FREE	3	Road Traffic Navigation	Parking												Use your phone's GPS capabilities to navigate back to your car or any other location previously visited.	A dynamic destination-pointing compass. Simply follow the arrow to locate your car.	Maps showing the route back to your parked vehicle.	Pulse Wavefront Radar. A pseudoradar pulse illuminates the position of your car. When the car is at the center of the target you have found your car!	GPS Reflected Pseudoradar. You are at the center of the radar screen. Your car will glow when hit by the radar sweeper. Keep walking until your car joins you at the center of the screen.
59	Maps & GPS Navigation	77	Arlean Apps	1000000	Travel & Locale	3.82	6297	Unranked	2013 August	2018-07-24	Everyone	FREE	2	Road Traffic Navigation	Mapping & routing												Road maps and satellite images from various sources.	Online maps and cached maps for offline use. No need to download gigabytes of never used maps.	Optimized routes for car, bike and pedestrian.	Simple routes: long-press on the map to generate route.	GPS satellite & WiFi navigation.	Map rotates in driving direction.	Voice-guided turn-by-turn navigation
60	OsmAnd+ — Offline Travel Maps & Navigation	84	OsmAnd	5000000	Travel & Locale	4.2	63895	Top Ranked	2010 August	2019-04-23	Everyone	FREE + In-App	4.0.3	Road Traffic Navigation	Mapping & routing												OsmAnd is an offline navigation application with access to the free, worldwide, and high-quality offline maps.	voice and visual offline navigation, viewing points of interest (POI)	You can choose between offline (no roaming charges when you are abroad) or online (faster) mode	Turn-by-turn voice guidance leads you along the way (recorded and synthesized voices)	Lane guidance, street names, and estimated time of arrival will help along the way	To make your trip safer, day/night mode switches automatically	You can choose to show speed limit, and get reminders if you exceed it	You can searches destinations by address, by type (e.g.: parking, restaurant, hotel, gas station), or by geographical coordinates	Choice between complete region data or just road network (Example: All of Japan is 700 MB or 200 MB for the road network only)	GPS navigation
61	MYPEUGEOT APP	76	Peugeot Automobiles	500000	Maps & Navigation	3.79	40599	Highly ranked	2016 May	2019-04-29	Everyone	FREE	4.1	Road Traffic Training	Vehicle operating ,fixing and maintenance	MYPEUGEOT, the application for PEUGEOT owners, allows you to connect to your vehicle with your smartphone.	Locate nearby PEUGEOT dealerships and their contact details									Vehicle	Before: The location of your parked PEUGEOT vehicle is displayed on a map along with your current location, helping you to find it more easily	During: The app tracks your journeys and monitors the distance, fuel consumption and driving efficiency of each journey	After: Once you’ve parked your PEUGEOT vehicle, the app can help you to navigate the way to your final destination on foot	Manage multiple PEUGEOT vehicles in the same application	PEUGEOT news and offers relevant to you
62	Speed Camera Detector Free	87	Iteration Mobile & Vialsoft Apps	1000000	Travel & Locale	4.34	5267	Top Ranked	2013 June	2019-05-16	Everyone	FREE + In-App	4.1	Road Traffic Health & safety	Speed camera & police detector				Radarbot warns you about all kinds of speed cameras: - Fixed speed cameras. - Potential mobile cameras (reported by users). - Tunnel cameras. - ANPR cameras. - Traffic light cameras. - Dangerous traffic areas.	Simple and functional interface. You can see the distance to the nearest speed camera, it’s location, direction and speed limit all in real time.	Warnings when breaking the speed limit.					Human	Voice notifications. Sound Alerts when approaching a speed camera.	We update our speed camera database every day so that you can benefit from continuous improvements and free updates. NO SUBSCRIPTION OR REGISTRATION REQUIRED!	It can be integrated with any GPS navigator such as the Maps application, allowing you to simultaneously receive navigation Alerts.	Battery saving mode. The application is able to work in the background. You will continue to receive notifications even with the screen turned off.	Receive Alerts and notify about traffic, mobile controls and new fixed speed cameras.
63	RoadWarrior Route Planner	84	RoadWarrior	500000	Maps & Navigation	4.21	5758	Top Ranked	2013 September	2019-04-19	Everyone	FREE + In-App	5	Road Traffic Navigation	Mapping & routing												Plan routes with multiple destinations	Optimize your route to fastest time or shortest distance for multiple types of travel	Navigate using your favorite nav apps such as Google Maps, Waze, HERE Maps, and more.
64	My Citroën	73	Automobiles Citroen	100000	Maps & Navigation	3.67	16843	Highly ranked	2016-05-01	2019-04-29	Everyone	FREE	4.1	Road Traffic Training	Vehicle operating ,fixing and maintenance	MyCitroën allows you to connect to your Citroën vehicle with your smartphone.	Manage multiple Citroën vehicles in the same application.									Vehicle	Before: The location of your parked Citroën vehicle is shown on a map along with your current location, helping you to find it more easily	During: The app tracks the journeys you make and monitors the distance, fuel consumption and driving efficiency of each journey	After: Once you’ve parked your Citroën vehicle, the app can help you to navigate the rest of the way to your final destination on foot	The MyCitroën application will display data specific to your vehicle including the fuel level^, mileage^ and reminders of when scheduled servicing is due.	Locate nearby Citroën dealerships and easily access their contact details.	The latest Citroën news and offers relevant to you.
65	BMW Connected	59	BMW GROUP	500000	Travel & Locale	2.96	12009	Highly ranked	2016-10-01	2019-04-19	Everyone	FREE	6	Other Road Traffic apps	Remote vehicle control												STAY IN CONTROL: Lock or unlock your BMW and activate the climate control, anytime and anywhere	PLAN AHEAD: Send destinations from the app to your in-car navigation system with one tap	FIND YOUR CAR: Never forget where you parked your BMW	BE RELAXED & ON TIME: Schedule trips, get alerted when to leave based on traffic, and find parking nearby	DO MORE: Access Roadside Assistance, find dealers, schedule service appointments, and connect via Alexa (in select markets)
66	Wisepilot - GPS Navigation	79	appello	5000000	Travel & Locale	3.96	35875	Top Ranked	before 2010	2019-05-02	Everyone	FREE + In-App	4.0.3	Road Traffic Navigation	Mapping & routing												turn-by-turn navigation, voice guide	speed signs as well as speed limit alerts	Wisepilot covers the entire world using OpenStreetMap, which is frequently updated to always contain the latest info.	The app needs internet access	use mobile GPS
67	Route4Me Route Planner	81	Route4Me, Inc	500000	Maps & Navigation	4.07	7845	Top Ranked	2012 June	2019-04-25	Everyone	FREE + In-App	5	Road Traffic Navigation	Mapping & routing												route planning app and route optimization app.	Once your multi-stop route is planned, one click gets you voice-guided directions in your favorite navigation app	Keep track of progress by marking locations visited & departed	Store all your important info & addresses in our Address Book & quickly plan routes with them.	Store & Search virtually any information about any stop on any route you've ever been on	Know exactly how long a route will take and how many miles you will drive.
68	Truck'n GO	82	SDP Group Ltd.	1000	Maps & Navigation	4.11	19	Unranked	2018 July	2018-07-17	Everyone	FREE	5	Road Traffic Navigation	Mapping & routing												Map with truck parkings for 35+ countries across Europe with navigation capability through Google Maps.	Using the app in 30 languages.	Road conditions information for each of the countries with translation option in the selected language and the ability to post new road conditions	Public discussions for exchanging information and communication with other drivers from all countries with the possibility of translating the messages in the selected language.	Ability to create a password-protected discussion (for example, a company-only driver discussion) with an option to remove members from the discussion.	Receive notifications when you are mentioned in a discussion.
69	Bus GPS Navigation by Aponia	69	Aponia Software, s.r.o.	10000	Travel & Locale	3.47	509	Unranked	2015 May	2016-08-15	Everyone	FREE	3	Road Traffic Navigation	Mapping & routing												The maps are stored on the device for offline use, thus avoiding extra expenses for internet connection.	Both the app and the maps are updated for free.	Lane-guidance assistant designed for bus lanes.	Bus, car, pedestrian and helicopter mode.	Route calculations created from traffic updates.	Large database of house numbers and POIs.
70	NavMeTo GPS Truck Navigation	70	Noox Labs	50000	Maps & Navigation	3.5	534	Top Ranked	2018 February	2018-03-01	Everyone	FREE + In-App	5	Road Traffic Navigation	Mapping & routing												To improve your efficiency, save time and reduce costs.	To plan a multi-stop route, you can even optimize them by getting the best route.	Receiving notifications from other users (controls, danger zones, obstacles on the road) and add your own reports.	Navigate in offline mode when there is no network, you can even search for addresses without need of connection.	Navigation according to the weight and dimensions of your truck, ADR classes and tunnel categories.	Receiving real-time route optimization suggestions.	Download free maps for offline navigation without internet connection.	Real-time traffic informations and road conditions.
71	Sygic Professional Navigation	86	Sygic.	100000	Productivity	4.28	1399	Highly ranked	2016 November	2019-04-30	Everyone	FREE + In-App	4.0.3	Road Traffic Navigation	Mapping & routing												All-in-one app with special routing for Truck, Van, Bus and Car	Detailed navigation & trucker paths for large vehicles with specific restrictions in the map	Maps are stored offline on your device so internet connection is not required, works with GPS signal	Personal routing profiles for different vehicles (height / weight / length / axle and more)	Optional real-time traffic information and speed cameras database
72	Navfree GPS World	80	Navmii	100000	Travel & Locale	3.98	4866	Medium ranked	2015 December	2015-12-03	Everyone	FREE + In-App	2.3.3	Road Traffic Navigation	Mapping & routing												Navfree is a completely free, voice guided navigation app, with no hidden costs or charges.	We use OSM map (OpenStreetMap) data, which is created by you and millions of other people around the world.	Navfree features on-board maps, which are stored on your device. Therefore requires no data connection	Switch to walking mode when you’re on foot.	Offline and Online address search	Simple POI search within Navfree, or use Foursquare for an extensive list.
73	Navmii GPS World (Navfree)	80	Navmii	10000000	Maps & Navigation	4.02	113319	Highly ranked	2011 November	2019-03-25	Everyone	FREE + In-App	4.0.3	Road Traffic Navigation	Mapping & routing												Real voice-guided navigation	Real-time traffic and road information	Works with GPS only – internet not needed	Offline and Online Address search	Local Place search (powered by TripAdvisor, Foursquare and What3Words)	Driver Scoring	Automatic rerouting	Search using Postcode/ City/ Street/ Points of interest	Heads-Up Display (HUD)	Navmii features on-board OpenStreetMap (OSM) maps, which are stored on your device and therefore you don’t need no data connection
74	Garmin Smartphone Link	66	Garmin	1000000	Travel & Locale	3.31	12427	Top Ranked	2012 January	2019-03-22	Everyone	FREE + In-App	4.4	Road Traffic Health & safety	Real-time traffic information/ alerting				photoLive traffic cameras Look up live photos from over 10,000 traffic cameras to see traffic and weather conditions	Advanced Weather View detailed forecasts, current conditions, and animated radar images, plus receive severe weather alerts						Physical environment	Address sharing - Send locations and online search results from your phone to your compatible Garmin navigator, and navigate there	Avoid delays and find detours with the best-in-class real-time information.	Garmin Live Traffic is updated every minute and receives more than 1,000 messages every update cycle	Save time, and take the stress out of parking. View helpful parking information, including pricing and availability trends for on-street public parking, as you approach your destination.	Weather - View forecasts and current conditions	Last Mile - Remembers your parking spot and shows your destination, so you can find your way on foot and back again	Dynamic Off-Street Parking Find parking close to your destination, including the number of spots available and current cost	Continued use of GPS running in the background can dramatically decrease battery life
75	Navmii GPS USA (Navfree)	79	Navmii	500000	Travel & Locale	3.95	5975	Highly ranked	2019-03-27	2011 December	Everyone	FREE + In-App	4.0.3	Road Traffic Health & safety	Real-time traffic information/ alerting				Traffic, speeding, hazard and safety camera alerts	Community update reporting (traffic, roadworks, accidents)		Driver and Trip scores and analytics				Physical environment	Turn-by-turn voice-guided navigation	Smarter local search (TripAdvisor, Foursquare and What3Words)	Search using Postcode/ City/ Street	Local search for places of interest (POIs)	Automatic smart rerouting – as road conditions change	GPS - no data connection required	Find your nearest parking, gas/ petrol, tourist attractions etc
76	Truck GPS Navigation by Aponia	79	Aponia Software, s.r.o.	1000000	Travel & Locale	3.94	14420	Medium ranked	2012 September	2017-05-25	Everyone	FREE	3	Road Traffic Navigation	Mapping & routing												Truck GPS Navigation is a truck-specific navigation system designed to provide safe and reliable routing on truck-legal roads.	Truck drivers know that choosing the wrong route leads to wasted fuel, out-of-route kilometers, lost time and money and in some cases also safety issues.	Unlike standard car navigation systems, Truck GPS Navigation calculates efficient routes based on the vehicle profile information, routing parameters and load type, including hazardous materials.	The driver can choose a profile configuration based on length, height, width, weight, max. axle load, and whether he is carrying hazardous goods.
77	BringGo Western Europe	57	EnGIS Technologies, Inc.	50000	Maps & Navigation	2.86	3021	Unranked	2013 February	2019-03-06	Everyone	1.32	4.0.3 - 8.0	Road Traffic Navigation	Mapping & routing												Turn-by-turn voice directions	Find Places: millions of onboard POIs plus Internet Search means you’ll always find what you’re looking for	Lane Guidance to show you the correct lane to be in	Text-To-Speech voice guidance (speaks street names)	Auto re-routing	Multiple routing options; faster time, shorter distance, ECO	POI Search: search by Category, POI name, Poi in City, partial word or phone number	Fuel cost calculator	Speed Limit warning: adjustable audio/visual warning	Languages: UK English, Français, Español, Italiano, Deutsch, Türkçe, Nederlands, Suomi, Svenska, Dansk, Norsk, Português, Português Brasileiro, Polski, Ελληνικά, český, Slovenčina, Magyar, Українська, Slovenščina, Hrvatski, Български, Română
78	Londonmapper: Transit Navigation	85	Desoline	50000	Travel & Locale	4.24	349	Medium ranked	2017 August	2019-04-27	Everyone	FREE + In-App	4.0.3	Road Traffic Navigation	Mapping & routing												NO INTERNET CONNECTION REQUIRED	Latest official Tfl (Transport For London) tube map	Route planner from A to B.	Simple, fast and easy to use.	London weather and forecast for the next 7 days.	GPS locating
79	CoPilot Truck GPS	79	Trimble MAPS	100000	Maps & Navigation	3.97	5142	Top Ranked	2016 January	2018-10-08	Everyone	FREE + In-App	4.1	Road Traffic Navigation	Mapping & routing												With CoPilot Truck GPS guiding you, you’ll save money due to fuel savings plus reduce out-of-route costs and deliver your load on time.	Includes 14 days FREE voice-guided truck navigation	you can upgrade to 1 year use of voice-guided navigation and traffic or our newly introduced 1 month subscription.	POWERFUL ROUTE PLANNING: A choice of 3 routes and comprehensive multi-stop trip planning for up to 52 stops.	RELIABLE OFFLINE MAPS: CoPilot Truck GPS does not need a mobile connection so there’s no risk of being left stranded without maps in mobile dead spots.	DRIVER-FRIENDLY DIRECTIONS: CoPilot Truck GPS minimizes driver distraction with clear driving views, easy to read turn instructions and fluid uncluttered 3D maps.	CLEAR VOICE DIRECTIONS: Enjoy detailed voice-guided directions with text-to-speech technology to pronounce full street names.
80	Genius Maps: Offline GPS Navigation	84	Mireo	100000	Maps & Navigation	4.21	8667	Top Ranked	2014 January	2019-03-29	Medium Maturity	FREE + In-App	4.0.3	Road Traffic Health & safety	Real-time traffic information/ alerting				LIVE TRAFFIC lets you know about congestion, road works and accidents and reroutes your trip automatically.	Instantly view realtime traffic info and adjusted travel times on multiple saved routes. Live Traffic is a paid option with a lifetime license for a selected region and it requires a mobile internet connection.	SAFETY CAMERAS informs you about approaching safety camera locations so you can be more alert to your surroundings and drive safer.					Physical environment	Unlimited map updates for PRO GUIDANCE users are available without additional charge and for as long as the product is supported.	Genius Maps offers a free 7 day trial with fully-functional Pro Guidance and Live Traffic that can be activated at any time.
81	2GIS: directory & navigator	91	DoubleGIS, LLC	50000000	Travel & Locale	4.55	826920	Top Ranked	2011 April	2019-05-15	Everyone	FREE	4.4	Road Traffic Navigation	Mapping & routing												The application works without Internet connection — download the city database and use it on the plane, subway, or when in a roaming zone.	warn you about the maneuvers using the voice instructions.	Will take traffic jams and blocked streets into account.	For pedestrians, it will find the options of going by buses, metro, trains, cable cars and river trams.	If you are looking for route directions for public transport or a car, 2GIS will show the way to the very door.
82	Sygic Truck GPS Navigation	85	Sygic.	1000000	Travel & Locale	4.23	25409	Highly ranked	2013 March	2019-04-30	Everyone	FREE + In-App	4.0.3	Road Traffic Navigation	Mapping & routing												All-in-one app with special routing for Truck / RV / Motorhome / Van / Caravan / Camper / Coach / Bus / Car	Detailed navigation & trucker paths for large vehicles with specific restrictions in the map	Maps are stored offline on your device so internet connection is not required, works with GPS signal	internet connection is not required	Regular free map, POI and speed camera database updates	Personal routing profiles for different vehicles (height / weight / length / axle and more)	Optional real-time traffic information, speed cameras database, and fuel prices	AVAILABLE MAP REGIONS • North America (USA, Canada, Mexiko) • Europe (with Russia) • Australia & New Zealand • South America (Brazil) • South Africa • Middle East	Turn-by-Turn navigation with Voice Instructions	Go via the most convenient trucker path for you	Multiple places for loading and unloading your cargo
83	GPS Navigation & Maps - Scout	85	Telenav GmbH (formerly skobbler GmbH)	1000000	Travel & Locale	4.27	58726	Top Ranked	2012 November	2018-10-30	Everyone	FREE + In-App	4.4	Road Traffic Navigation	Mapping & routing												ONLINE AND OFFLINE FUNCTIONALITY Global online maps and an entire country (incl. its city maps) for offline use included (upgradeable), all core app features available offline	Full-fledged voice-guided turn-by-turn, now with dynamic traffic data (upgradeable)	speed limit display,	text-to-speech & top-notch pedestrian navigation, etc.	Global interactive and extremely detailed OSM map	Various search modes, free drive capability for orientation and warnings on each journey, routes for car, bicycle and pedestrian	continuous use of the GPS will cause the battery to discharge more quickly.
84	9292	71	9292	1000000	Travel & Locale	3.57	18683	Top Ranked	2012 September	2018-10-18	Everyone	FREE	4.4	Road Traffic Navigation	Mapping & routing												Real time travel planner for all public transport in the Netherlands	Save and your personal travel advice and take it with you	Create personal departure locations and destinations	Information about important locations nearby	Travel advices can now be saved in your calendar	Sending a travel advice by email is now possible
85	CoPilot GPS Navigation & Traffic	84	Trimble MAPS	5000000	Maps & Navigation	4.21	96445	Top Ranked	2012 May	2019-05-08	Everyone	FREE + In-App	4.1	Road Traffic Navigation	Mapping & routing												Trusted by millions of drivers globally and many of the world’s leading delivery fleets, CoPilot GPS is designed to meet the needs of all driver and vehicle types to help you safely navigate the roads.	Includes 14 days FREE voice-guided offline navigation, route planning and traffic.	Find your best way with a choice of up to 3 routes	Drive confidently without a mobile signal with automotive-grade offline maps	Discover what’s around you with millions of pre-loaded Places	Avoid delays with real-time traffic and automatic rerouting around congestion	Explore any place, anywhere, in any way with maps of the world	Keep out of trouble by avoiding low bridges and truck-restricted roads with PC*MILER routing	Driver-friendly non-distracting guidance in cab, so you can concentrate on the road	Save money avoiding fines, out-of-route mileage and reduce fuel usage	Deliver on time and get precise ETAs with real-time traffic	Know your turn ahead of time with lane indicator arrows & exit sign information	Requires a mobile internet connection	Continued use of GPS running in the background can dramatically decrease battery life
86	Free parking	80	La Compagnie des Mobilités	100000	Maps & Navigation	4	2047	Highly ranked	2014 November	2019-03-22	Everyone	FREE + In-App	5	Road Traffic Navigation	Parking												is a useful mobile app which helps you to find the nearest free or cheapest parking spot around you or at specific address	Search all parking spaces near a specific address	Report a car parking that is missing	Report an error concerning a parking lot	Find and navigate to a free park	Automatic refresh of the parking places	Simple and intuitive interface	Save a parking as favorite	Save any location on the map	internet connection to load the parkings	Note that it’s a parking app whose data is based on the community. You may not be able to see any parking around you because the community around you is not aware of OSM. You can contribute by reporting all the parkings that you found around you.
87	iGO Navigation	73	NNG Software Developing and Commercial LLC.	1000000	Maps & Navigation	3.67	13956	Top Ranked	2016 June	2018-06-19	Everyone	FREE + In-App	4.0.3	Road Traffic Navigation	Mapping & routing												iGO Navigation is an offline app that guides you on adventures around the world.	Over 100 countries, including the U.S., Canada, Mexico, Brazil, Argentina, Germany, Italy, France, Australia, Russia, Turkey, and more	POIs to help you find restaurants, bars, landmarks, malls, stores, and more	Advanced Text-To-Speech for hands-free and turn-by-turn directions
88	Citymapper - Transit Navigation	91	Citymapper Limited	5000000	Maps & Navigation	4.53	72573	Top Ranked	2013 April	2019-05-13	Everyone	FREE	5.1	Road Traffic Navigation	Mapping & routing												Find the fastest route combining bus, subway, train, ferry, taxi, car share, bike share and walk	Check nearby departures in real-time	Follow step by step directions, including the best subway exit to reach the platform	Receive alerts when your favourite lines are disrupted	Follow your trip in real-time with step-by-step directions, including live bus times and an alarm when it's time to get off the bus.
89	Offline Map Navigation - Live GPS, Locate, Explore	87	VirtualMaze	1000000	Maps & Navigation	4.36	25682	Highly ranked	2016 February	2019-04-16	Everyone	FREE + In-App	4.3	Road Traffic Navigation	Mapping & routing												Offline Map Navigation is a very essential app for any kind of travellers, suitable for those who depend on GPS for finding location and finding shortest driving route to the destination.	It also lets you to download maps, access the app in offline and save your mobile data & battery charge.	Find driving route between any places	Clean and detailed map reduces your stress on finding places	Accurate location helps you in navigation to provide correct guidance	Detailed driving route instructions with voice navigation. Driving route instructions can be shared to others.	Offline Maps with search, route finding, navigation and importantly saves your mobile data and battery charge	Find nearby parking spots and park your car / bike / vehicle safely	Find routes for different travel modes (Car, Bike, Bicycle, Walk)
90	GPS Navigation System, Traffic & Maps by Karta	89	Karta Software Technologies - GPS Navigation	5000000	Maps & Navigation	4.47	66056	Top Ranked	2016 March	2019-05-15	Everyone	FREE + In-App	5	Road Traffic Health & safety	Real-time traffic information/ alerting				Beat the traffic. Our live traffic service finds faster routes and avoids traffic jams.	Safety cameras alert. Know when you are approaching a speed-controlled zone.						Physical environment	Go anywhere without depending on an internet connection. Download any map, they’re all free	Karta GPS is an efficient turn-by-turn GPS navigation app	Enriched OpenStreetMap (OSM) maps - Free to download and use at any time;	Full voice guidance with spoken street names;	Automatic rerouting as traffic conditions change on the road;	One-box search: find everything faster;	Voice search	Find a parking spot as soon as you reach your destination;	Send your estimated time of arrival to those you’re meeting;	Share with friends via Facebook, Twitter, WhatsApp, SMS or Email More incredible features to come in the next updates.	Allowing GPS to run in the background for extended periods can lead to a significant reduction in battery life.
91	Sygic Car Connected Navigation	94	Sygic.	5000000	Maps & Navigation	4.69	198616	Top Ranked	2014 June	2019-04-18	Everyone	FREE + In-App	4.4	Road Traffic Health & safety	Real-time traffic information/ alerting				Sygic Car Navigation is much more advanced than your built-in navigation system thanks to its fantastic features like Car Connectivity, Real-time Traffic Information, Speed Limits, Fuel Prices and more.	Real-time Traffic Information						Physical environment	Sygic Car Navigation is navigation app especially optimised to work with your car’s built-in infotainment system via smartphone to in-dash connectivity	You can control it through the steering wheel buttons, voice commands or touchscreen.	Parking Services	Simply connect your phone to your car with a USB cable and you're ready to go.	Offline Maps with Lifetime free map updates	Speed Limits alert	Fuel Prices	Voice Guided Navigation
92	HERE WeGo - Offline Maps & GPS	89	HERE Apps LLC	10000000	Maps & Navigation	4.43	450997	Top Ranked	2014 December	2019-05-17	Everyone	FREE	5	Road Traffic Navigation	Mapping & routing												Use offline maps to navigate without an internet connection.	Use the reliable GPS navigation with voice guidance in your car for an easier drive.
93	Btaxi	100	ООО СКАТ	500	Auto & Vehicles	5	16	Unranked	2017 July	2018-08-03	Everyone	FREE	4.1	Other Road Traffic apps	Taking taxi/ Car service/ Vehicle renting												Quick and convenient taxi service in the city of Dushanbe, without a call to the control room.
94	VB Taxi	95	VB Group Slovakia a.s.	10000	Auto & Vehicles	4.73	365	Highly ranked	2016 January	2018-05-15	Everyone	FREE	4.1	Other Road Traffic apps	Taking taxi/ Car service/ Vehicle renting												Easy creation of new orders, setting up points of pickup and driving targets	monitoring the taxi on the way to and during the journey with you	Synoptic History of orders also equipped with route and repeat options	create your own favorite points	possibility to create your own account, under the username and password for added security and flexibility	cashless payment - a payment card through the terminal in each vehicle	non-cash payments - option to use prepaid credit or driving on the invoice	Automatic calculation of the approximate price of the journey	trial orders and drivers	support of ordinary and satellite maps
95	EOBD Facile - OBD 2 Car Diagnostic for elm327 Wifi	77	Outils OBD Facile	1000000	Auto & Vehicles	3.86	13372	Top Ranked	2012 August	2019-04-21	Everyone	FREE + In-App	4.1	Road Traffic Training	Vehicle operating ,fixing and maintenance	you will be able to read the engine and transmission fault codes and view data from your vehicle in real time.										Vehicle	Run a diagnosis on your car with your Smartphone or Android tablet... and discover why your engine light is on... no need to check the manufacturer's manual !	Connect an ELM 327 interface to your car's OBD port (OBD2) and run the application
96	aCoDriver 5	73	EvoTegra GmbH	50000	Auto & Vehicles	3.67	795	Medium ranked	2013 August	2017-05-26	Everyone	FREE + In-App	5	Road Traffic Health & safety	Speed limit warning				detects and monitors speed limits based on the built-in camera and known locations	observes the distance to the traffic in front (distance control)	warns you if the car tends to cross a closed lane road mark (lane assistant).					Human- vehicles	The app requires the mobile phone to be attached to front shield or dashboard.	This app was designed to detect signs in EUROPE ONLY, but was not tested in all countries in the EU. Also the detection rate depends a lot on your individual hardware.	Please be aware that visual recognition will never be 100% correct, and that the displayed speed limit might not be correct for the current situation.	Most cameras used in current mobile phone have limited detection rate at night time or low light. Speed limits will still be displayed based on their known locations.	Never adjust the position of the mobile or the holder while driving!	Never drive while looking through the display of your mobile!	The displayed speed limit can be wrong or not appropriate to the situation.	use mobile GPS
97	Roadly dashcam & speed camera	82	RoadAR, Inc.	500000	Maps & Navigation	4.11	11030	Highly ranked	2014 April	2018-11-22	Everyone	FREE + In-App	4	Road Traffic Health & safety	Speed camera & police detector				It works as a car camera, as a smart assistant recognizing traffic signs and warning you to avoid traffic violations and as a speed camera notifier.	Current speed, GPS data, date and time, currently active signs are hardsubbed in video file	Speed Camera warnnigs					Human	AVAILABLE LANGUAGES: English, French, German, Italian, Russian, Spanish, Portugalian (Brazil), Japanese	Dash cam app needs to be constantly connected to car charger, it uses all functions of smartphone.	We have exposure compensation to keep road in constant lightness within defined range	Automatic start/stop when driving/stopping;	All signs recognized with Roadly smart dash cam app it send to the crowdsourcing database.	Roadly can work in background as dash cam and show warnings above any navigation app: Waze, Navmii, Sygic, Google Maps, TomTom, iGO and many others. Also above any speed cam app: Speed Cameras & Traffic Sygic, TomTom Speed Cameras, Speed camera radar etc.	Current version supports only these signs: ✔ Yeld (Give Way) ✔ Speed Limit ✔ No passing ✔ No parking ✔ No waiting ✔ Crosswalk ✔ Crossroads limits ✔ Danger signs
98	Speed Cameras Radar	89	bigDream Corporation	1000000	Maps & Navigation	4.46	25739	Top Ranked	2015 February	2019-03-17	Everyone	FREE + In-App	4.0.3	Road Traffic Health & safety	Speed camera & police detector				Discover all the fixed speedcams, mobile speed traps, radars and red light speed cameras	Search address and navigation	Routes and navigation with speed cameras warnings					Human	Track your position. Car mode. Speedometer. Speed Camera and radars warnings with GPS	Run the application in background with receive real time radar warnings	Report speed camera: Submit a point on your position that will be seen by all the app community. All radars must be checked by the community	Integration with google maps	Draw a route and navigate. Get warnings when you are close to a radar
99	Volvo On Call	75	Volvo Cars	500000	Auto & Vehicles	3.75	4728	Top Ranked	2012 October	2019-05-03	Everyone	FREE	5	Other Road Traffic apps	Remote vehicle control												This official Volvo On Call app allows you to interact with your Volvo from your Android phone and Wear device.	Lock and unlock your Volvo remotely.	Start, stop and set timers for your Volvo parking heater or cabin climate.	Start and stop your engine remotely.	Locate your Volvo on a map and make it honk and blink to help you find it.	Find and send a destination to your Volvo navigation system.	Check whether your Volvo is locked and if any doors or windows are open.	Get a notification if you leave your Volvo unlocked or if the alarm is triggered.	Request roadside assistance.	Check your Volvo dashboard status, such as fuel and battery level, trip meters and more.	Access your driving journal; categorize trips, rename trips, see fuel and battery consumption, speed, see your trips on a map and send the driving journal by email.
100	Cobra iRadar®	75	Cobra Electronics Corporation	500000	Travel & Locale	3.77	3809	Highly ranked	2011 April	2018-08-17	Everyone	FREE + In-App	4.3	Road Traffic Health & safety	Speed camera & police detector				iRadar allows you to share and receive alerts in real time from other iRadar users! With access to live radar/laser detection, user reports, automatic alert reporting, and Cobra’s AURA speed and red light camera database, iRadar users are the smartest and most aware drivers on the road.	Displays live radar and laser alert information from all iRadar users	Warns of upcoming speed cameras, red light cameras, known speed traps, and dangerous intersections with AURA, the industry’s premier 100% verified camera database.					Human	Certain functionalities of this app are only available when linked to a Cobra iRadar Device.	Shows visual alerts from the Cobra iRadar detector on your Smart Phone
101	BMW i Driver's Guide	75	BMW GROUP	10000	Books & Reference	3.76	84	Medium ranked	2014 January	2018-12-11	Everyone	FREE	4.4	Road Traffic Training	Vehicle operating ,fixing and maintenance	The Driver’s Guide is a vehicle-specific Owner's Handbook for BMW i models.	The complete Owner's Handbook.									Vehicle	Brief instructions.	A search by topics.	A search by pictures to find functions.	Explanatory animations.	Solutions depending on the situation, on the basis of quick links.	Explanations of the warning and indicator lamps.	Answers to frequently asked questions (FAQ).
102	maxim — order a taxi	89	Taxi booking service	5000000	Auto & Vehicles	4.46	97699	Top Ranked	2012 September	2019-05-17	Everyone	FREE	4.1	Other Road Traffic apps	Taking taxi/ Car service/ Vehicle renting												The best way to acknowledge our app convenience is to download it and start using it to order a taxi and other transport.	You can see the trip price before pressing the «Order» button which is useful for planning your expenses. Do not worry about the traffic situation, you only pay extra for the things that were not specified in the order.	You can order a trip by filling in the «From» and «Where to» address fields or using a city map. You can also use a location tracking function of your smartphone.	Countries Russia, Azerbaijan, Armenia, Belarus, Bulgaria, Georgia, Indonesia, Italy, Kazakhstan, Kirghizia, Malaysia, Mongolia, Republic of Cyprus, Tajikistan, Uzbekistan, Ukraine, Montenegro, Czech Republic.	improved voice guide for screen elements to assist visually challenged and visually impaired users;	reworked the main screen, moved all tabs to the bottom;	changed profile design	moved side menu to a separate tab;	all your current orders can now be viewed in the «Trips» tab	added Malay, now you can order a ride in 16 languages total
103	HUDWAY Go — GPS Navigation & Maps with HUD	67	HUDWAY LLC	500000	Maps & Navigation	3.37	2562	Highly ranked	2016 December	2018-10-26	Everyone	FREE + In-App	5	Road Traffic Navigation	Mapping & routing												Intuitive 3D map, simple navigation	Voice Assistance	Long tap on the map to set the destination	Search for addresses and POI	Choose alternative routes	Drive offline right after you start	The app will recalculate the route if you leave it	Classic GPS map navigation mode	Head-up display (HUD) mode	Trip info: ETA, speed, distance traveled, directions on the next manoeuvre, and more	Based on OpenStreetMap (OSM)
104	MINI Driver’s Guide	82	BMW GROUP	10000	Books & Reference	4.1	284	Medium ranked	2014 March	2018-12-11	Everyone	FREE	4.4	Road Traffic Training	Vehicle operating ,fixing and maintenance	The Driver’s Guide is a vehicle-specific* Owner's Handbook for selected MINI models	The complete Owner's Handbook.									Vehicle	Brief instructions.	A search by topics.	A search by pictures to find functions.	Explanatory animations.	Solutions depending on the situation, on the basis of quick links.	Explanations of the warning and indicator lamps.	Answers to frequently asked questions (FAQ).
105	Cabify	73	Cabify	10000000	Maps & Navigation	3.64	92131	Top Ranked	2011 November	2019-05-03	Everyone	FREE	5	Other Road Traffic apps	Taking taxi/ Car service/ Vehicle renting												Discover Cabify, a transport app that lets you move around the city comfortably and safely	Order or reserve your journey.	Confirm your journey and… a driver’s on their way	Know the price before you travel	Where is Cabify available? - Mexico: Mexico City, Guadalajara, Mérida, Monterrey, Querétaro, Puebla. - Colombia: Barranquilla, Bogotá, Cali, Medellín. - Chile: Concepción, Santiago, Valparaíso. - Ecuador: Guayaquil, Quito - Panama: Panama City. - Peru: Lima. - Argentina: Buenos Aires, Rosario, Mendoza. - Dominican Republic: Santo Domingo. - Brazil: Belo Horizonte, Brasilia, Campinas, Curitiba, Po…
106	Maxymo: Rideshare App Switcher	80	Middleton Technologies LLC	10000	Productivity	4.02	500	Unranked	2017 August	2019-04-29	Everyone	FREE	6	Road Traffic Health & safety	Ride sharing service	Maxymo is an app for on-demand rideshare drivers that will allow them to safely and easily accept rides for on-demand platforms	Maxymo allows you to drive for multiple rideshare platforms, while at the same time increases your efficiency while helping you maintain a high volume of ride request throughout the time you drive.									All 4 factors		Supported Rideshare Apps • Uber driver app • Lyft driver app • Juno driver app • Zoomy driver app	Supported Delivery Apps • Grubhub driver app • Postmates fleet driver app	Maxymo allows you to open, go online or offline with just a simple voice command so that you can focus more on driving safe than trying to manage multiple platforms.
107	Uber Fleet	86	Uber Technologies, Inc.	1000000	Maps & Navigation	4.29	32034	Highly ranked	2016 November	2019-04-09	Everyone	FREE	4.4	Other Road Traffic apps	Car or fleet tracking and management												Track and monitor the status and safety of your drivers and cars.	Use Live Map to see the locations and routes of all your drivers in real time.	Easily call or message drivers from the app.	Track your drivers’ performance - number of trips, hours online, and trip earnings.	See drivers’ daily activities - when they log on/off and trip details such as pick-up and drop-off locations and trip cancellations.	Get daily and weekly breakdown of driver earnings including cash collected to make sure you and your drivers get paid on time, every time.	Understand your business earnings through detailed pay statements.
108	Bolt Driver (Taxify)	85	Taxify	1000000	Maps & Navigation	4.23	34784	Highly ranked	2014 February	2019-05-08	Everyone	FREE	4.1	Other Road Traffic apps	Taking taxi/ Car service/ Vehicle renting												Pay lower commission compared to other driver apps	Collect your earnings every week	We will guide you through the training process	Bolt is available in 30+ countries and 100+ cities around the world.
109	Uber Driver	87	Uber Technologies, Inc.	50000000	Business	4.33	1679895	Top Ranked	2014 November	2019-05-09	Everyone	FREE	4.4	Other Road Traffic apps	Taking taxi/ Car service/ Vehicle renting												Sign up to drive inside the Uber Driver app. We’ll guide you through the steps and notify you when you’re all set to drive.	Keep track of how much you’re making after every trip, right on the map.	Schedule driving around your life. Plan your days easier with estimated times until your next request and a forecast of rider activity in your area over the next 24 hours.	Get the help you need with an easy in-app tool to report issues or ask questions.
110	Uber	83	Uber Technologies, Inc.	100000000	Maps & Navigation	4.17	1175615	Top Ranked	2010 October	2019-05-14	Everyone	FREE	4.1	Other Road Traffic apps	Taking taxi/ Car service/ Vehicle renting												Uber is a ridesharing app for fast, reliable rides in minutes—day or night. There’s no need to park or wait for a taxi or bus. With Uber, you just tap to request a ride, and it’s easy to pay with credit or cash in select cities.	Just open the app and tell us where you’re going.	The app uses your location so your driver knows where to pick you up.	You’ll see your driver’s picture, vehicle details, and can track their arrival on the map.	Payment can be made by credit card, cash in select cities, Android Pay, PayPal, and more.	After the ride, you can rate your driver and provide feedback to help us improve the Uber experience. You’ll also get a receipt by email.
111	BMW Driver's Guide	79	BMW GROUP	100000	Books & Reference	3.97	2537	Highly ranked	2013 December	2018-12-11	Everyone	FREE	4.4	Road Traffic Training	Vehicle operating ,fixing and maintenance	The Driver’s Guide is a vehicle-specific* Owner's Handbook for selected BMW models	The complete Owner's Handbook.									Vehicle	Brief instructions.	A search by topics.	A search by pictures to find functions.	Explanatory animations.	Solutions depending on the situation, on the basis of quick links.	Explanations of the warning and indicator lamps.	Answers to frequently asked questions (FAQ).
112	HUD Widgets — Driving widgets with HUD mode	77	HUDWAY LLC	100000	Maps & Navigation	3.87	988	Highly ranked	2016 May	2018-10-09	Everyone	FREE + In-App	4.0.3	Road Traffic Navigation	Mapping & routing													Speedometers: — Classic digital speedometer — Digital, with compass, odometer, and distance traveled (Chevrolet Aveo style) — A set of retro speedometers: Cadillac style, arched, circular	GPS trip information: — Information on your current, maximum and average speed, distance and time traveled — Large compass — Eco-driving. Acceleration and deceleration graphs indicate driving efficiency	Other: — Land meter. Indicates the angle of car slope or tilt — pitching and rolling — Weather and clock — Internet Radio	place the smartphone close to the windshield (to use it in HUD mode, with the screen image reflected onto the windshield), or fix it in the mount.	On a clear day, the device screen brightness is typically insufficient to give a decent reflection for HUD mode. In that situation, you can use the app in standard mode with the phone fixed with some mount, OR stay HUD using our HUDWAY Glass accessory	Continuous use of geolocation services (GPS and GLONASS) may drain your device battery fast.	When driving, make sure that your smartphone or tablet is well fixed in some mount or on some sticky pad, and doesn't prevent you from clearly seeing the road.
113	Driving Route Finder™ - Find GPS Location & Routes	84	VirtualMaze	1000000	Travel & Locale	4.19	12893	Highly ranked	2014 February	2018-09-16	Everyone	FREE + In-App	4.0.3	Road Traffic Navigation	Mapping & routing												with Driving Route Finder, a GPS based route finding app you can use it for accurate GPS location,	nearby POI places	route preview and instructions.	Reach your destination in time by finding quick routes	Preview your driving route before you start to drive	Optional routes and waypoints may help you in some times	Different travel modes and map styles	Avoid traffic signals, speed cams and toll gates
114	Find my parked car: Where is my car, parking spot	89	Aurum App	500000	Maps & Navigation	4.43	13111	Highly ranked	2013 September	2019-04-14	Everyone	FREE + In-App	4.1	Road Traffic Navigation	Parking												This Android app enables you to find your parked car with a few simple clicks by means of a navigator.	Parking your car means having to remember where exactly you left it
115	Find My Parked Car - Automatically Locate Car	83	Ofir Miron	500000	Maps & Navigation	4.13	4605	Top Ranked	2015 September	2019-02-03	Everyone	FREE + In-App	4.4	Road Traffic Navigation	Parking												Save parking location with a single tap	Automatic Parking Detection using Bluetooth or device sensors	Do Not Disturb while driving	Take a picture of the parking location	Set an alarm for metered parking	Write a note with the floor number or street name	Turn-by-turn walking navigation	Parking history
116	Volvo Trucks Driver's Handbook	64	Volvo Trucks Corporation	10000	Tools	3.18	91	Unranked	2016 June	2018-09-26	Everyone	FREE	4.0.3	Other Road Traffic apps	Remote vehicle control												The app allows you to easily access your truck’s complete handbook information along with additional instructive videos, which describe functions of some of the truck’s features.	After installing the app, you will be prompted to first enter your truck’s chassis number, the last seven characters of the VIN, and then choose your preferred language.
117	TomTom MyDrive	66	TomTom International BV	1000000	Travel & Locale	3.28	7217	Highly ranked	2015 August	2019-04-15	Everyone	FREE	4.3	Road Traffic Health & safety	Real-time traffic information/ alerting	Know before you go: We're passionate about traffic so you don't need to be. Get highly accurate traffic information, in real-time.	Set your personal traffic checker: Want to know about traffic on your commute? Get reports before you go in case of delays on the way.									Physical environment	Set your destination and sync it with your sat-nav	Make your map personal: Easily add and manage your home, work and other favourite destinations.
118	TomTom Speed Cameras - Alerts & Live Traffic	88	TomTom International BV	1000000	Maps & Navigation	4.42	73862	Top Ranked	2014 December	2019-05-15	Everyone	FREE	5	Road Traffic Health & safety	Real-time traffic information/ alerting				Real-time mobile traffic camera updates from our active community	Warnings for incidents, lane closures, and slower-moving traffic on your route so you can brake smoothly and in time	TomTom's highly accurate traffic information					Physical environment	An enthusiastic community of more than 5 million drivers, who can share and confirm speed camera locations	Highly-accurate fixed speed cameras locations, verified by a TomTom moderation team	Average speed calculation when driving in an average speed zone	Powered by TomTom Maps: the app knows which road you are driving on and gives only relevant alerts	Overlay mode so you can receive alerts while using other apps	Country coverage: United Kingdom, Andorra, Argentina, Australia, Austria, Belgium, Brazil, Bulgaria, Canada, Chile, Croatia, Czech Republic, Denmark, Estonia, Finland, France, Germany, Gibraltar, Greece, Hong Kong, Hungary, Indonesia, Ireland, Italy, Latvia, Lesotho, Lithuania, Luxembourg, Malaysia, Malta, Mexico, Monaco, Netherlands, New Zealand, Norway, Poland, Portugal, Romania, Russia, San Ma…
119	All In One Traffic eChallan Payment	0	codizious	10000	Travel & Locale	3.8	24	Unranked	2012 May	2019-05-18	Everyone	FREE	4.0.3	Other Road Traffic apps	Insurance & fine												All In One Traffic eChallan Payment App is the best app to check and pay your Trafic challan(eMemo) online.
120	Snapp	90	Snapp Cab	5000000	Maps & Navigation	4.48	77579	Top Ranked	2018 January	2019-04-29	Everyone	FREE	4.2	Other Road Traffic apps	Taking taxi/ Car service/ Vehicle renting												Snapp brings city transportation at your fingertip. From your smartphone, with just a few clicks, you can order a ride and arrive fast and convenient to your desired destination.	No more parking problems or delays waiting for a commute. Even better than a normal taxi.	Snapp Eco: The most cost-efficient and quickest Snapp service	Snapp Rose: Rides for ladies and families. All the drivers in this service are all ladies.	Snapp Box: Transport your parcels and documents easily and swiftly with Snapp bike couriers	Snapp Bike: Special service for transporting Snapp passengers with Snapp Bike Couriers.	Using Snapp is simple: 1. Select your location and destination on the map 2. View the trip price beforehand and touch “Request ride” 3. The nearest Snapp driver will pick you up	Pay by cash or credit	Select a “second destination” during or before your trip	Select “return trip” with the same ride	Monitor your trip route live	Share your trip info and route with friends and family	Rate the drivers after your trip	Get a receipt in your email after your trip	Various discounts and offers
121	راب - راه یاب، راهنمای رانندگی، آدرسیاب و ترافیک	82	hero soft net	1000	Maps & Navigation	4.11	19	Medium ranked	2019 January	2019-01-03	Everyone	FREE	4.2	Road Traffic Navigation	Mapping & routing												راهنمای رانندگی در طول مسیر	راهنمای رانندگی با صوت و متن	راهنمای رانندگی با نشانه ها و جهت ها	نمایش طول، زمان مسیر ها	پیدا کردن مسیر مجدد اتوماتیک بعد از خارج شدن مسیر	در نظر گرفتن شرایط ترافیک و راه ها برای مسیر یابی	مکان یابی و آدرس یابی راحت	ذخیره مقصد های طی شده برای استفاده دوباره و راحت	راهنمای رانندگی در حالت شب و روز	نمایش جهت های مسیر هنگام رانندگی
122	iTaksi	65	İstanbul Büyükşehir Belediyesi	100000	Travel & Locale	3.27	1104	Highly ranked	2017 December	2019-01-09	Everyone	FREE	5	Other Road Traffic apps	Taking taxi/ Car service/ Vehicle renting												iTaksi is an online taxi service, developed by Istanbul Metropolitan Municipality (IBB) to ensure both passengers’ and taxi drivers’ safety and comfort.	Before requesting a taxi, just navigate to the “Calculate Fare” menu and simply find out the estimated duration and fare for your trip.	The nearest taxi will be directed to you at the touch of a button, without having to search or wait for a taxi.	iTaksi offers you three (3) different vehicle options depending on your needs. Traditional yellow taxi, turquoise taxi for more comfortable rides and black taxi for the most luxurious taxi rides.	You can make your payment in three different ways - in cash, with credit card or istanbulkart™.	iTaksi vechicles are equiped with dual cameras and the cameras capture and store video without sound, ensuring safety.	You may share your suggestions and complaints about your taxi trips with iTaksi at Alo 153 in Istanbul or on our website, itaksi.com.
123	Taxigo	83	Taxigo OÜ	50000	Travel & Locale	4.15	548	Medium ranked	2014 November	2019-03-25	Everyone	FREE	4.0.3	Other Road Traffic apps	Taking taxi/ Car service/ Vehicle renting												Simply use the one-tap search or choose your taxi by picture.	The app uses your location, so your driver knows where to pick you up.	Tell us where you are going to see the approx. cost of your ride.	We accept cash or credit cards, mobile payment methods and corporate invoicing.	You can save your favourite drivers and book them again later.	Easily manage your rides and invoices in the app menu.
124	OnTaxi - book a taxi online	95	OnTaxi	100000	Travel & Locale	4.74	16765	Unranked	2016 April	2019-03-21	Everyone	FREE	4	Other Road Traffic apps	Taking taxi/ Car service/ Vehicle renting												Calling a taxi for multiple addresses	Instant calculation of the trip cost, mileage, and travel time.	Pay by card (not available in some cities)	Calling a taxi of a different class (economy, standard, comfort, business).	Evaluating drivers and add comments to the completed trips	Booking a taxi with additional services: ""air conditioning"", ""empty trunk», «roundtrip"", ""sober driver"" - clients' car delivery to the specified destination.	Calculating the start point by physical location of the client.	Ordering a taxi ""On now"" and ""On time”	Order history allows you to repeat the trip or go to the opposite direction quickly.
125	taxi.eu	80	taxi.eu - fms systems gmbh	100000	Travel & Locale	3.99	2134	Highly ranked	2012 October	2018-12-12	Everyone	FREE	4.4	Other Road Traffic apps	Taking taxi/ Car service/ Vehicle renting												Enter your destination address!	Select a taxi according to your wishes	Track the taxi on its way to you and make the most of the waiting time!	The full fare is displayed and you can pay comfortably and cashless	Evaluate your ride	If necessary, contact customer service
126	Live Maps & GPS Navigation	83	top world apps	100000	Travel & Locale	4.14	1206	Highly ranked	2018 October	2019-04-03	Everyone	FREE	4.1	Road Traffic Navigation	Mapping & routing												Live Maps & GPS Navigation' is an offline GPS app,therefore doesn't require any internet	doesn't require any internet	This mobile GPS is a free GPS offline route finder...user friendly and free of cost.	automatically reroute traffic as conditions change on the road. Find traffic alerts along your
127	Uklon - More Than a Taxi	86	Uklon	1000000	Travel & Locale	4.31	25312	Medium ranked	2013 December	2019-05-08	Everyone	FREE	5	Other Road Traffic apps	Taking taxi/ Car service/ Vehicle renting												Uklon - is a reliable car service in Ukraine (Kyiv, Odesa, Lviv, Kharkiv, Dnipro, Zaporizhia...). Instant car booking to the airport and in the town.	instant booking, your booking is sent simultaneously to several hundred partner taxi services;	loyal fares and discounts for riders;	momentary recalculation of the cost according to your wishes	reliable booking in advance	history of rides and saved addresses allow to create new bookings in a few clicks;	additional cost option, allows successfully request a ride in any circumstances: in the traffic hours, morning hours, at night, during a sudden worsening of weather conditions;	the driver rate review allows to determine the quality of the upcoming trip before boarding;	quality of our service is provided by technical support - 24/7
128	Hitro Taxi	86	Astiag Team	1000	Travel & Locale	4.3	30	Medium ranked	2018 March	2019-01-21	Everyone	FREE	4.2	Other Road Traffic apps	Taking taxi/ Car service/ Vehicle renting												With Hitro you can find Hitro drivers near you and have an easy, safe and fast trip to your destination.	You just need to select your location and destination on the map and send a request, few minutes later you will be picked up by nearest Hitro driver in your area
129	Yandex.Maps	85	Яндекс	10000000	Travel & Locale	4.26	387588	Top Ranked	before 2010	2019-04-02	Everyone	FREE	4.1	Road Traffic Navigation	Mapping & routing												See available parking on the road as well as places that other users have recently left along with the rates for official parking spots.	View public transport move between stops in real time on the map.	Find the fastest route on foot taking advantage of squares, parks and footpaths between buildings.	Reach your destination fast whether driving or using public transport.	Choose from several route options that factor in traffic jams and public transport connections.	Step-by-step voice navigation guides you along your route, telling you which road maneuver to do and what lane to take.	Mark road events on the map and comment on user submissions.	Get maps for over 2000 cities in Russia, Armenia, Belarus, Estonia, Georgia, Kazakhstan, Latvia, Turkey and Ukraine.
130	taxi360 online free	83	instimeCo	100000	Travel & Locale	4.13	554	Top Ranked	2017 November	2019-03-06	Everyone	FREE	4.1	Other Road Traffic apps	Taking taxi/ Car service/ Vehicle renting												axi 360 is the first comprehensive Iranian taxi application	The 360 ​​Taxi program is 100% free of charge, and no costs are incurred for all software features.	To pay non-cash online, by entering the credit button, enter the Snap or Payments app and pay, the 360 ​​Taxi Program will not receive any amount from you at all.	Covered apps: Snap, Tappsy, Elopik, Koonga, Taxim, Touch C, Maxim, Ding, Spin, Agence, Rider, Yokeb, Antax, Soren, Zacki, Cobsey, Flip, Cute, Cutex, Zuber, Chitks, Shaggy , Ipod taxi, taxi time, spot, itep, ritac and …
131	Touchsi	84	Touch ITC Group	100000	Travel & Locale	4.22	15.3	Top Ranked	2016 September	2019-05-19	Everyone	FREE	4.1	Other Road Traffic apps	Taking taxi/ Car service/ Vehicle renting												امكان ارائه سرويس هاي مختلف نظير سواري، ون، وانت و پيك موتوري	امكان دسته بندي خودروها در چهار كلاس مختلف شامل كلاس VIP، تشريفات، ممتاز و معمولي	امكان ارائه خدمات ويژه به كودكان	امكان ارائه خدمات ويژه به سالمندان	سرويس بانوان	امكان ارائه تخفيف از سوي شركت ها و سازمان ها بصورت اسپانسر	امكان رهگيري سفر	ارزيابي مستمر رانندگان
132	Tirhal	91	Tirhal App	1000000	Travel & Locale	4.56	23270	Medium ranked	2016 August	2019-04-16	Everyone	FREE	4.0.3	Other Road Traffic apps	Taking taxi/ Car service/ Vehicle renting												With Tirhal you can book an Economy, Saloon, Van, Double cab, Amjad, Two truck or Prestige car - as you need.	As we have an exclusive option for ladies.	The app automatically calculates the cost.	You can also book for another person.	Our drivers are skillful and registered, We are following up till the end of your journey.	All of this happens safely and comfortably with Tirhal.
133	Wojhati	83	Roads and Transport Authority	100000	Maps & Navigation	4.14	3646	Unranked	2013 September	2017-04-12	Everyone	FREE	4.2	Road Traffic Navigation	Mapping & routing												View routes, stops, major landmark locations; and next departures at a stop	Plan journeys using public transport anywhere within Dubai	Recently viewed locations and journeys	Bookmark favourite locations	Share feature allows to text or email journeys to friends	Walking directions to and from stops	Stops passed along the journey route	Access real time public transport delay information	Augmented reality features	Share route and travel information with friends via Whatsapp	Track journey progress in real-time and receive alerts at the start of the journey"
134	Yandex.Taxi Ride-Hailing Service	74	Яндекс	10000000	Maps & Navigation	3.72	229781	Top Ranked	2011 October	2019-05-15	Everyone	FREE	4.2	Other Road Traffic apps	Taking taxi/ Car service/ Vehicle renting												you can track your car from the moment you place the order til the time you reach your destination.	no worries about parking or refueling	operate in 15 countries, and constantly work to serve new countries, cities, and towns.	Pay easily with card or cash	Safe rides and customer feedback	An intelligent app for getting around town	level of service: “Economy” “Comfort” “Comfort+” “Business” “Minivan” is for travelling with a large group, transporting skis or a bicycle, or simply going to the airport with a lot of luggage.
135	OTAXI 🇴🇲 Oman - taxi booking app in Muscat	83	Cloud World LLC	10000	Maps & Navigation	4.15	341	Medium ranked	2014 November	2019-04-16	Everyone	FREE	4.0.3	Other Road Traffic apps	Taking taxi/ Car service/ Vehicle renting												OTAXI - reliable taxi drivers	OTAXI - cheap rides	OTAXI: the app is very simple to use	Get information about your driver, his/her car along with contact details	Monitor your ride progress while you ride to your destination
136	Abu Dhabi Taxi	73	Abudhabi Taxi	100000	Maps & Navigation	3.64	1320	Unranked	2014 July	2019-04-28	Everyone	FREE	4.4	Other Road Traffic apps	Taking taxi/ Car service/ Vehicle renting												You can get a taxi in less than 10 mins.	offers the convenience of booking a taxi in the Emirates of Abu Dhabi “UAE” from your current location which is determined by the phone GPS.	Users can register in the application and save their profile.	You can track the location of your booked taxi from the time of confirmation until it reaches the pickup area.	User Profile: User can view and edit his/her details.
137	MyTaxi	89	Newmax Technologies	100000	Maps & Navigation	4.46	4857	Unranked	2014 July	2019-05-01	Everyone	FREE	4.0.3	Other Road Traffic apps	Taking taxi/ Car service/ Vehicle renting												Your order is sent directly to the drivers in your area so they reach you as quickly as possible.	The app shows all the necessary information about the driver and their car.	Order a cab without calling the dispatcher	Track the location of your car on the map	Rate your journey, which will affect the overall score of the driver.	The app is currently supported in Tashkent, Uzbekistan.
138	ZayRide - Ethiopia's Taxi Hailing App	89	ZayRide	10000	Maps & Navigation	4.43	159	Unranked	2016 August	2018-05-12	Everyone	FREE	4.2	Other Road Traffic apps	Taking taxi/ Car service/ Vehicle renting												Avail a taxi service within minutes by booking your taxi at your own location.	If you are a taxi/cab drivers and are looking for riders to do business with, just register on the Zayride app and start finding clients to help them travel to their destination.	Rating feature for both drivers and riders	Map based booking to detect exact location and book	Multiple cab categories to book	Get Fare Estimate before booking a trip	Available in Addis Ababa, Ethiopia.
139	GPS Route Finder + Location sharing	95	O'real	5000	Maps & Navigation	4.75	67	Unranked	2018 February	2018-02-08	Everyone	FREE	4.2	Road Traffic Navigation	Mapping & routing												helps you to find shortest routes to your destination easily in real-time.	navigation+maps	route tracker	Navigation notifications and traffic details.
140	Carpino	69	Carpino	100000	Maps & Navigation	3.47	944	Highly ranked	2017 March	2019-05-13	Everyone	FREE	4.0.3	Other Road Traffic apps	Taking taxi/ Car service/ Vehicle renting												Taxi drivers go through a rigorous selection process obtaining their work license; after being selected they are provided with in-person and online training, therefore they are completely reliable and certified.	Transportation is our driver's sole profession. Taxi drivers “know the city by heart"" and their skill combined with map technology results in the best route to your destination.	There is no limitation or extra charge for taxi drivers to get into the Congestion Charge zone, it means you are free to go to the Congestion Charge zone without paying extra.	Variety of ride options (choose the second destination, stop on the track, return ride, ...)	Call or text message to the Taxi driver	24/7 support by Carpino call center, ready to help you at all times	Use Carpino for your regular daily trips by easily adding Home and Work to your Favorites	The driver can use map services to find the best way to your destination
141	Voice GPS Route Finder & Live Street View Maps	87	martininc	5000	Lifestyle	4.36	33	Unranked	2018 October	2018-10-29	Everyone	FREE	4.2	Road Traffic Navigation	Mapping & routing												GPS navigation voice eab	Voice navigation tracker	Voice guided GPS navigation	Real time route sharing GPS navigation	Pedestrian and walking navigation voic navigators	Avoid traffic jam with this real time traffic information
142	Hybrid Assistant	87	HybridXplorers	100000	Auto & Vehicles	4.33	1556	Medium ranked	2016 November	2019-04-08	Everyone	FREE	4	Road Traffic Training	Vehicle operating ,fixing and maintenance	Hybrid Assistant give you access to all the relevant HSD information with ease, without all the complex setup of other ODB applications.	Hybrid Assistant may help you achieve better results in your driving: by looking at the internal parameters of the HSD engine, you can optimize your fuel efficiency and reach driving Nirvana.									Vehicle
143	ToyoSys Scan Free	78	OBD High Tech	50000	Auto & Vehicles	3.91	130	Medium ranked	2017 August	2017-10-19	Everyone	FREE	4	Road Traffic Training	Vehicle operating ,fixing and maintenance	help you determine: Check Engine Light, Clears Trouble Codes, Read Trouble Code OBD2 OEM										Vehicle	ToyoSys Scan requires OBD2 Bluetooth adapter or WiFi OBD2 adapter to work.
144	Carspot Ready - WiFi in your car	86	CARSPOT Lab	10000	Auto & Vehicles	4.3	598	Medium ranked	2017 March	2019-01-29	Everyone	FREE	5	Road Traffic Navigation	Mapping & routing												It shows nearby map and traffic information while driving.	When you park, will remember my parking location.	Which app auto-launch support lists are available? • Map : Google map, Waze, Transit, Sygic, all GPS apps.
145	Parking The Hague	51	Brightpark B.V.	10000	Auto & Vehicles	2.53	172	Highly ranked	2018 October	2018-12-12	Everyone	FREE	5	Road Traffic Navigation	Parking												Register multiple registration numbers at the same time	Quickly create favorites for license plates / visitors	Instantly see what your hour credit is	Log on license plates for several days	Set up notifications so that you get a reminder when a license plate is registered	Easily view your parking area including paid parking times on a map
146	کاربینا (استعلام خلافی و بیمه شخص ثالث)	81	Farasa	1000	Auto & Vehicles	4.04	25	Medium ranked	2018 September	2018-12-05	Everyone	FREE	4.0.3	Other Road Traffic apps	Insurance & fine												علاوه براینکه به صورت رایگان میتونید خلافی هاتونو ببنید ساعت و محل و مبلغ جریمه رو مشاهده کنید و میتونید هر کدومو که خواستین پرداخت کنید	استعلام بیمه شخص ثالث	نمایش قیمت روز خودرو های تولید داخل و خارج	آگهی های دست دوم خودرو	اطلاعیه فروش اقساطی و شرایطی خودرو	استعلام نمره منفی	عیب یابی خودرو
147	GPS Route Finder : Navigation Earth Maps	81	AppsLogix	100000	Travel & Locale	4.03	637	Unranked	2015 May	2018-12-30	Everyone	FREE	3.1	Road Traffic Navigation	Mapping & routing												Draw easy routes just by a few tapes on map	Find your current exact GPS location on map	Estimated time and remaining distance will be displayed on map	Voice instructions will easy your journey	Real-time traffic information and live traffic data will be shown on map and this thing will ease your journey.
148	MyCar Driver	88	Platform Apps Sdn Bhd	100000	Travel & Locale	4.39	4549	Unranked	2017 December	2019-05-06	Everyone	FREE	4.3	Other Road Traffic apps	Taking taxi/ Car service/ Vehicle renting												Fairly and easily get more passengers on the go	Get exact directions to passenger’s location	Get paid by in – app cards in addition to cash	All payments are made in a quick and secure way	Track all your previous trips with receipts stored by date	Analyze your turnovers via multiple reports to mark your performance
149	BonusTaxi Driver	60	Temify	10	Travel & Locale	3	2	Unranked	2018 August	2019-04-16	Everyone	FREE	4.0.3	Other Road Traffic apps	Taking taxi/ Car service/ Vehicle renting												You can also accept pre-orders for different dates.	The customer can also add notes to the ride.	It also calculates it and displays the prepayment cost	Our drivers have cars in several categories and are able to provide a Drink & Drive service.	The driver application allows you to accept customer orders for carriage in and around Prague.	The driver will see your picking place and work destination.
150	Volvo Manual	65	Volvo Cars	100000	Books & Reference	3.26	1600	Top Ranked	2014 June	2019-02-27	Everyone	FREE	5	Other Road Traffic apps	Remote vehicle control												The official Volvo Manual app contains owner's information for selected Volvo models from model year 2004 and later.	Search information via keyword or category, or via visual navigation.	See video clips that explain how to use some of the functions in your car.	After the download, the owner's manual is available without Internet connection.
151	Hazard Perception Test (HPT) Australia	94	Driving Tests Australia	10000	Education	4.69	155	Highly ranked	2018 April	2018-05-24	Everyone	FREE + In-App	4.4	Road Traffic Training	Driving performance (knowledge & skills)	Real HPT simulation based on your state	Topic-based tests to improve specific hazard perception skills	Response feedback and suggested answers to assist skill development								Physical & social environment	All available Australian Hazard Perception Test videos
152	NISSAN Driver's Guide	74	Nissan Europe	100000	Maps & Navigation	3.7	1971	Medium ranked	2014 September	2019-04-07	Everyone	FREE	4.1	Road Traffic Training	Vehicle operating ,fixing and maintenance	The Nissan Driver’s Guide is an application based on Augmented Reality Technology.	This technology interacts with 3 main areas of the vehicle: · Steering wheel · Navigation and Audio system · Climate control system	Descriptions of all the warning lights displayed on the vehicle’s combination meter								Vehicle	for all the following vehicles : · NEW NISSAN LEAF · NEW NISSAN X-TRAIL · NEW NISSAN QASHQAI · NISSAN MICRA · NISSAN JUKE · NISSAN PULSAR · NISSAN NOTE · NISSAN NAVARA · NISSAN QASHQAI · NISSAN X-TRAIL · NISSAN MICRA · NISSAN LEAF	An Augmented Reality function that recognizes vehicle content through the camera of your smartphone.	n electronic version of the Quick Reference Guide, providing a brief overview of many important features of the vehicle, including instructions to follow if your vehicle has a flat Tyre.
153	ParkStash - Parking Made Easy	87	ParkStash	500	Maps & Navigation	4.33	27	Unranked	2017 October	2019-05-15	Everyone	FREE	4.1	Road Traffic Navigation	Parking												Rent out your driveway, carport or garage space to drivers looking for a parking spot.	Flexible Schedule & Price - 2 hours, 4 hours or all day? Rent only when your space is available. Turn off your listing anytime you want. List your space for an hourly rate or list a flat price for any upcoming events coming near you.	Secure Payouts - Powered by Stripe, get earnings deposited straight to your bank account.	Share your spot & save environment
154	Mercedes-Benz Guides	75	Daimler AG	1000000	Books & Reference	3.77	6225	Highly ranked	2012 February	2018-10-11	Everyone	FREE	4.1	Road Traffic Training	Vehicle operating ,fixing and maintenance	Mercedes-Benz Guides"" App provides information on operating the vehicle.	The guide of each individual model may contain information relevant to operation, as well as images and video clips regarding the vehicle's equipment.									Vehicle	The online Owner's Manual is the current version. Possible variations to your vehicle may not be taken into account as Mercedes-Benz constantly updates their vehicles and equipment to the state of the art and introduces changes in design and equipment.
155	Voice Directions : Explore Maps Voice Navigate	86	subhanapps	50000	Personalization	4.31	242	Unranked	2018 July	2019-03-02	Everyone	FREE	4.0.3	Road Traffic Navigation	Mapping & routing												Street and trips navigation map	Navigation gps & trip advisor	Turn by Turn bus navigation	Truck in free navigation	Offline Mexican with gps unit
156	GPS Navigation That Talks	81	BeastHart	1000000	Travel & Locale	4.05	1775	Medium ranked	2015 August	2019-05-20	Everyone	FREE	4.2	Road Traffic Navigation	Mapping & routing												Usability simple and easy to use.	GPS Accuracy gives you very accurate GPS location.	Have peace of mind knowing we’re using the latest traffic data. Live traffic updates and automatic re-routing will help you get there on time.	Choose from up to three different driving routes (when available) to get you to your destination most efficiently. We’ll take traffic, road closures, and more into account so you can choose the most optimal route.	Navigate get accurate driving route for wherever you want to go.	Driving speed you can get very accurate speed through our compass page.	Speed cameras directions.	Routing modes for car, pedestrian, truck.	Map rotates in driving direction, or north up.	Add your own favourite locations and routes.
157	GPS Navigator for Truck	57	NavRut™	10000	Maps & Navigation	2.83	58	Medium ranked	2018 September	2018-10-02	Everyone	FREE + In-App	4.1	Road Traffic Navigation	Mapping & routing												NO INTERNET REQUIRED	Try the application for free for 7 days	Configuration of measurements and dangerous cargo.	Signals for indicating streets and roads with restrictions.	Alternative routes in route creation: Fast route, short route and a combination of both.	Option for avoiding toll-gates and specific roads.	Lane Assistant, 3D Map	Search system according to address, zip code, contact, indication of a point on the map, search of point of interest, coordinates.	Speed limit of the road with an option of personalised speed warning.	Live traffic situation of the road (OPTIONAL). With this option a route is created according to traffic incidents: Accidents, Jams, Road works…	Logistic points of interest for trucks that include Companies, Loading Zones, Parking zones…	Location of speed radars with pre-warning at a distance from the radar location.	Payment indications for truck circulation: Toll-gates, Highways, Toll Collect, CNADNR, Eurogavinette, GO, M6, Myto, Mytocz, Viatoll...	Chat service between friends and colleagues that have our APP.	Information about weather conditions in the area.	High quality OSM maps of 196 countries in all the Continents in 21 languages and voice guides in 26 languages.
158	SNAV navigator free	80	Icarus	1000000	Maps & Navigation	4	10458	Medium ranked	2013 August	2017-06-29	Everyone	FREE	4	Road Traffic Navigation	Mapping & routing												simplifies the use of Google Maps™ or Waze™ thanks to the quick start of the navigation process, simply by using your voice, without using your hands when you are driving.	You can program your home address, five favorites and can remember the latest destinations, which makes it easy to reach your destination while also avoiding motorways and tolls.	Great for drivers who don't want to be distracted too much by the smartphone while driving, SNAV Navigator will make the planning process of a trip much easier and less annoying when engaged in the steering wheel.	Snav Navigator does not use any ""Google API"".	Google Maps™ and Google Voice™ must be installed to work.
159	CSC SmartCar	0	Scope Technology	10	Lifestyle	0	0	Unranked	2017 March	2017-03-28	Everyone	FREE	4	Road Traffic Health & safety	Driving/driver behaviour based feedbacking							our mobile application lets you track your car’s activities such as acceleration, braking and other vehicle movements including its location to assess your driving skill. Based on your driving habits you can also get a driving score and get feedback to help you become a better driver.	View Driver Scores and get Driver Behaviour Feedback			Human	The app works by connecting to a Scope MHub UBI dongle attached to your vehicles OBD port.	It pairs to the MHub device via Bluetooth and enables accident notification, DTC code upload, and scheduling of vehicle servicing	View your trip history in a logbook	Track the distance travelled on a graphical dashboard	Know the location and routes your vehicle has taken	Know where you parked
160	Arvento Treyki	100	Arvento Mobile Systems	100	Maps & Navigation	5	2	Unranked	2018 April	2018-11-02	Everyone	FREE	4.4	Road Traffic Health & safety	Driving/driver behaviour based feedbacking				Any case of an accident or emergency will be notified immediately through a notification and thus you can reach your loved ones without any delay.			You can obtain data on sudden acceleration and deceleration and speeding and modify your driving habits and the driving habits of your loved ones in a positive way, by using the “Road Safety” score, which you may set with this data.				Human	the Treyki Auto device, which is easily installed to the OBD socket of your vehicle and the Treyki application, which is operable with the device	you can track either daily or historical data on travel distance and travel time	You can stop worrying about your vehicle, once you hand your vehicle over to a parking valet and track the location of your vehicle step by step.	You will be notified through an alarm message sent to your phone, once your vehicle is moved without your consent.
161	Fleetio Go - Fleet Management	69	Fleetio	10000	Business	3.45	98	Medium ranked	2016 July	2019-04-15	Everyone	FREE	6	Other Road Traffic apps	Car or fleet tracking and management												allows users to instantly update information, track their fleet with gps and access fleet data anytime, anywhere.	A subscription to Fleetio Drive or Fleetio Manage is required to use this app.	Barcode scanning & printing for quick vehicle lookup and id	Pre/post-trip Inspections (DVIR) & issue reporting	Fleet GPS tracking helps you keep tabs on driving safety	Driver scoring and behavior monitoring to track fleet safety	Asset profiles and details for every vehicle make fleet management a breeze	Service reminders keep mechanics on top of fleet maintenance tasks	Fleet maintenance history	Mobile fuel logs make it easy to keep track of fill-ups and fuel economy for every vehicle
162	Driver Take Home	100	DashTech LLC	100	Travel & Locale	5	3	Unranked	2018 April	2018-09-28	Everyone	FREE	4.4	Road Traffic Health & safety	Alcohol free driving	Two professionally trained drivers will arrive at your pickup location. One driver will drive you in your vehicle as well as any guests to your destination. The other driver follows to pick up his/her partner at the end of the trip.	Hospital or Dental Surgery Coming up - Book ahead, let us get you and your vehicle home safely.									Human	With the huge loss of life on our highways, we saw a distinct need for something to help people avoid high risk situations where huge property and insurance damages and even deaths occur everyday.	It’s all about drinking responsibly! “Accidents,” as we call them, are totally preventable!	Order Ride	Track Your Driver	Convenient easy pay with your Credit Card on File or Cash
163	DXC ConnectedCar	20	Scope Technology	50	Lifestyle	1	1	Unranked	2017 June	2017-06-08	Everyone	FREE	4	Road Traffic Health & safety	Driving/driver behaviour based feedbacking							lets you track your car’s activities such as acceleration, braking and other vehicle movements including its location to assess your driving skill. Based on your driving habits you can also get a driving score and get feedback to help you become a better driver.				Human	The app works by connecting to a Scope MHub UBI dongle attached to your vehicles OBD port.	It pairs to the MHub device via Bluetooth and enables accident notification, DTC code upload, and scheduling of vehicle servicing	View your trip history in a logbook	Track the distance travelled on a graphical dashboard	Know the location and routes your vehicle has taken	Know where you parked
164	fleet.tech DRIVER	84	LOSTnFOUND AG	100	Auto & Vehicles	4.2	5	Unranked	2017 December	2019-02-19	Everyone	FREE	4.3	Road Traffic Health & safety	Driving/driver behaviour based feedbacking							Historical development of your driving habits.	Safety assessment and weekly statistics.	This allows a reliable assessment of your driving and compares them with similar driving profiles (vehicle type, type of ride).		Human	fleet.tech DRIVER uses the sensors on your smartphone to analyze your trips and calculate driving indicators.	You can follow the progress of these indicators, view reports and details of each of your trips	fleet.tech DRIVER considers the individual characteristics of over 230'000 different vehicle types and the conditions of your journey (traffic, weather, road profile).	Map reproduction and visualization of critical driving events.	The app runs in the background and automatically detects the beginning and end of a ride.	Summary of mileage according to the road context and conditions of the rides (weather, week / weekend and day / night).
165	AONE-ADAS,Smart/Safe Driving	56	ADASONE.	5000	Auto & Vehicles	2.82	38	Unranked	2016 December	2019-03-04	Everyone	FREE	5	Road Traffic Health & safety	Driving/driver behaviour based feedbacking							The device will guide you the safe driving with the information, your vehicle condition, driving habits, and traffic conditions.				Human	is the new generation of connected car for smart and safe driving.	It assists your safe driving using computer vision technology with the OBD data such as speed, RPM, steering wheel angle and etc.	AONE utilizes smartphone camera for object detection and smartphone screen for display of information.
166	GamECAR	100	Sparkworks	100	Auto & Vehicles	5	3	Unranked	2017 February	2019-02-08	Everyone	FREE	4.3	Road Traffic Health & safety	Eco driving & fuel saving	improve your driving style by adopting a more fuel-efficient and eco-friendly driving habits.	guide users to adopt an eco-friendly driving style, without distracting them from safe driving.									All 4 factors	By using a set of wearable devices and an OBD connected to your car to record the driver's vitals as well as the vehicles sensor information while driving around the city.	Road transport is one of the major causes of the environmental pollution. In addition, road traffic injuries are a serious public health problem in the European Region, with huge social and financial adverse effects.	Individuals can contribute in the reduction of CO2 emission associated to personal transportation by operating their vehicles more efficiently.	GamECAR project has received funding from the European Research Council (ERC) under the European Union's Horizon 2020 research and innovation programme.
167	Ottobon	0	Mainstream Engineering Corporation	10	Maps & Navigation	0	0	Unranked	2016 May	2016-05-18	Everyone	FREE	4.0.3	Road Traffic Health & safety	Eco driving & fuel saving	help improve every day driving habits like fuel efficiency by alerting you to slow down, brake smoother, and more.										All 4 factors	need to get started is a standard diagnostic port, an OBD-II Bluetooth device, and the Ottobon, Driving optimized app	app is designed to communicate with a computer by leveraging vehicle information in real time.
168	I Drive	80	Sparkworks	500	Auto & Vehicles	4	1	Unranked	2018 January	2018-01-22	Everyone	FREE	4.3	Road Traffic Health & safety	Driving/driver behaviour based feedbacking							complete picture of your driving behavioral, with details on exactly how you drive including aggressive driving, speeding, phone use and more, building a culture of safe driving.				Human	Stay connected having peace of mind that loved ones are safe on the road giving you driving reports, car’s health report and alerts for the family.	By plugging the OBD into your car, you are ready to use the “I Drive” app and track and monitor driving and car diagnostics remotely from your Android device.	Who is I DRIVE for? - Daily Drivers: Drive safe and save. - Eco Enthusiasts: Drive greener, adopting a more fuel-efficient driving behavior. - Parents with teens: Monitor your teen’s speeds and driving habits. - Fleets: Change the way your fleet vehicles are managed by improving fleet operation and driver behavior."
169	Ottobon - Trucks	0	Mainstream Engineering Corporation	10	Maps & Navigation	0	0	Unranked	2016 August	2016-08-11	Everyone	FREE	4.0.3	Road Traffic Health & safety	Eco driving & fuel saving	help improve every day driving habits like fuel efficiency by alerting you to slow down, brake smoother, and more.										All 4 factors	need to get started is a standard diagnostic port, an OBD-II Bluetooth device, and the Ottobon, Driving optimized app	app is designed to communicate with a computer by leveraging vehicle information in real time.
170	Ottobon - Lite	0	Mainstream Engineering Corporation	10	Maps & Navigation	0	0	Unranked	2016 May	2016-08-11	Everyone	FREE	4.0.3	Road Traffic Health & safety	Eco driving & fuel saving	help improve every day driving habits like fuel efficiency by alerting you to slow down, brake smoother, and more.										All 4 factors	need to get started is a standard diagnostic port, an OBD-II Bluetooth device, and the Ottobon, Driving optimized app	app is designed to communicate with a computer by leveraging vehicle information in real time.
171	Dash - Drive Smart	75	Dash	100000	Auto & Vehicles	3.75	3146	Medium ranked	2012 November	2019-05-03	Everyone	FREE	4	Road Traffic Health & safety	Eco driving & fuel saving	Driver score and insights, to help improve your performance	Check Engine Light notifications and explanation									All 4 factors	Find where you parked, with the car locator	Multi-vehicle support, with automatic VIN de-coding	Driving Mode - real time data on MPG, as well as audio alerts	Enrich your experience with an On Board Diagnostic or OBD device. Dash connects your smartphone to your car with a simple, low-cost device
172	GPS Route Finder	81	Crazy Softech	100000	Tools	4.07	313	Medium ranked	2018 July	2019-05-14	Everyone	FREE	4	Road Traffic Navigation	Mapping & routing												helps you find driving directions from your current location.	Finding Walking Route.	Find GPS Driving Route.	Speed ​​camera alarms - see police traps and avoid paying fines	GPS, Maps, Navigations & Directions is offline app.	Traffic information - live and accurate traffic information about which roads every 2 minutes - traffic app comparable with Waze.	Offline - no internet connection needed. With offline maps you save mobile data at home and abroad
173	GPS Voice Navigation & Places	85	Raf Studio	1000000	Maps & Navigation	4.25	4752	Highly ranked	2017 May	2019-03-30	Everyone	FREE	4.3	Road Traffic Navigation	Mapping & routing												Simple speak the location where you want to go	Confirm location what you have spoken	Take you exact place where you want to reach with live traffic updates on the map	Simple, fast and easy interface	Get navigation with voice advice	Find out current location, address view, car animation and so on	Best voice navigation for walker, biker, driving, bus and truck driver	Auto save your destination with street name	Gps navigation works with mobile data, wifi, 3g, 4g and gps as well
174	AppsMi Studio	88	AppsMi Studio	50000	Maps & Navigation	4.39	281	Highly ranked	2018 May	2019-04-20	Everyone	FREE	4.0.3	Road Traffic Navigation	Mapping & routing												GPS Maps and Navigation- Routes, Directions, Traffic and Transit helps you navigate from your current location to your destination on map.	it is not an offline app instead your device must connect to 3G , 4G or WIFI.
175	Navigation by Verizon Connect	73	Verizon Connect	5000	Maps & Navigation	3.67	12	Unranked	2015 April	2019-05-05	Everyone	FREE	4.0.3	Road Traffic Navigation	Mapping & routing												Generate driver routes that comply with constraints including truck weight, size and load. Set preferences on same side routing, U-turns and toll road usage.	Get accurate turn-by-turn navigation for your team’s mobile devices, customized to the	Real-world previews of the road ahead, spoken directions, alerts and safety/night modes help you to stay informed, focused and well-prepared for what’s coming up.	New street address destinations are quick to enter with smart auto-complete.	Offline map data means uninterrupted navigation even in the most remote locations.
176	Galactio - Navigation & Maps for Urban Mobility	83	Quantum Inventions	10000	Maps & Navigation	4.14	847	Unranked	2014 February	2017-12-05	Everyone	FREE	4.1	Road Traffic Health & safety	Real-time traffic information/ alerting				Real-time traffic updates combined with accurate maps	live traffic camera						Physical environment	Bus lane warnings,	Avoid hefty fines with warnings for bus lanes, speed cameras and red light cameras.	parking availability	Keep your eyes on the road with accurate turn-by-turn voice guidance and notifications	Plan better: Several routing options with live cameras across the country help you select the most optimised way to your destination.	Clear, accurate and high quality interactive maps so you’ll never get lost again, even when offline.	Information on Points of Interest (POI). Take a pit stop, search for fuel stations and fuel prices along your route.	Be a part of the Galactio community! You can now report incidents as you drive along the road - helping your fellow drivers around the island.
177	Gps Live Voice Navigation Driving Route Direction	89	bilura	100000	Travel & Locale	4.43	499	Highly ranked	2018 September	2018-12-18	Everyone	FREE	4.1	Road Traffic Navigation	Mapping & routing												helping uses to find a voice direction option in direction maps which will give users a facility to listen to audio get directions through speaker like “Turn right after 100 meter”.	This live gps app helps users via maps navigation and transport	build out a complete route by drawing coordinate from your current location to your speak up drop off location and providing you a satellite view and usual view on map you can view your map with more different look like earth view, street view, satellite view ,hybrid view
178	BRouter Offline Navigation	83	Dr. Arndt Brenschede	100000	Maps & Navigation	4.15	835	Medium ranked	2014 March	2018-04-12	Everyone	FREE	2.3.3	Road Traffic Navigation	Mapping & routing												BRouter does only the plain route-calculation and does not display a map or the calculated route on it's own and therefore works only together with a Map Application.	The service interface uses a timeout of 60s, limiting it's use to distances of about 50km, but using the BRouter App you are able to calculate much longer distances.
179	GPS Compass Navigator	84	Evgeni Ganchev	1000000	Maps & Navigation	4.19	3725	Highly ranked	2016 November	2019-03-14	Everyone	FREE + In-App	5	Road Traffic Navigation	Mapping & routing												Navigate to saved way point	Voice navigation	Navigation on lock screen	Show map (internet connection is required)	HUD (Head up display)	In navigator screen you have following info: - Current address / current latitude and longitude - Distance - Speed - ETA (Estimated time of arrival) - GPS Accuracy - Magnetic field strength - GPS Altitude - Traveled path visualization - Trip computer
180	GPS Voice navigation Maps - GPS Route Finder	86	Hot Peppers	50000	Travel & Locale	4.31	175	Highly ranked	2018 May	2019-02-27	Everyone	FREE	4.0.3	Road Traffic Navigation	Mapping & routing												discover route through voice.	helps you in navigation from one coordinate to another through satellite view and typical view on the map.	Voice Navigation helps you to find your current position like GPS Driving route, Current Location navigator, Friends and Family location sharing navigator	without mobile data & WIFI
181	Voice GPS Navigation 2018	76	Hum Apps Free	100000	Maps & Navigation	3.95	258	Medium ranked	2018 May	2019-04-29	Everyone	FREE	4.3	Road Traffic Navigation	Mapping & routing												Voice navigation that find road	Voice navigation google maps	Voice GPS navigation with maps direction route finder	mart voice gps navigation maps	Voice Gps navigation drive maps & traffic
182	Route 66 Navigation	65	Touch Media, s.r.o.	5000	Maps & Navigation	3.23	70	Highly ranked	2018 June	2019-03-02	Everyone	FREE + In-App	4.1	Road Traffic Navigation	Mapping & routing												full offline mode (no data roaming needed for navigation, just download the app data and maps	unique POI (points of interest) notified during navigation directly on your map	designed for good visibility while riding your motorcycle or driving car
183	Route Navigation	81	JuaCali Teck	100000	Travel & Locale	4.05	784	Unranked	2013 February	2018-10-28	Everyone	FREE	2.3.3	Road Traffic Navigation	Mapping & routing												Drive from a location picked from a map	Set a navigation alarm with one touch navigation to a saved location	Share a location or a navigation via text messaging	Get maps of countries and cities all over the world	Get street-view of your destination	Search and get details information including pictures and reviews of different points of interests	Share a location or a navigation via email
184	Head-Up Nav HUD Navigation	73	HUD Navigation	100000	Maps & Navigation	3.64	539	Highly ranked	2015 April	2019-02-28	Everyone	FREE + In-App	4.4	Road Traffic Navigation	Mapping & routing												head-up display (HUD) navigation app.	Reflecting turn by turn directions onto windshield	Uses GPS to get your speed	Shows useful info even when navigation is not started	Switch between different HUD navigation layouts by sliding	Works with Google Maps	Automatic brightness adjustment
185	Voice Navigation	82	JuaCali Teck	1000000	Travel & Locale	4.1	4727	Medium ranked	2014 July	2018-10-22	Everyone	FREE	4.1	Road Traffic Navigation	Mapping & routing												Voice navigation via driving, walking, biking and busing	All voice operated app, in fact keyboard has been completely removed	More than 200 language support
186	GPS Route Finder Maps Drive Directions Map Traffic	92	Madina Apps	50000	Productivity	4.6	597	Medium ranked	2018 July	2019-01-22	Everyone	FREE	4.1	Road Traffic Navigation	Mapping & routing												GPS Route Finder Maps Drive Directions Map Traffic is providing accurate driving directions using nearby places	helps its users through find driving direction using mops, maps gps,	is built keeping in mind the users general needs which are the drive, envy definition, diction definition, driving directions
187	GPS Driving GPS Directions GPS Navigation GPS Maps	94	Brandish Apps	5000	Maps & Navigation	4.69	252	Unranked	2018 August	2019-05-14	Everyone	FREE	4	Road Traffic Navigation	Mapping & routing												Users can easily find many nearby places on the maps	has quite unique gps route finder using map direction maps and completes route guide using gps map
188	Gps Route Navigation-Street view&Weather Forecast	85	FineLine Andro	10000	Maps & Navigation	4.28	117	Highly ranked	2018 June	2018-10-25	Everyone	FREE	4	Road Traffic Navigation	Mapping & routing												turn-by-turn navigation and driving route.	helps users in finding voice directions during navigation to any preferred location on the maps.	see live traffic view by using Gps Route Guide.	Gps Route Guide provide you very accurate weather forecast
189	AzNav Offline GPS navigation	93	IT and DM Center of SCPI	500000	Maps & Navigation	4.65	15254	Medium ranked	2017 January	2019-01-08	Everyone	FREE	4.0.3	Road Traffic Navigation	Mapping & routing												It operates autonomously and requires no Internet connection to search and navigate.	Maps are stored on the device, and therefore there are no costs for roaming and your battery lasts longer.	Long-lasting use of any GPS application running in the background can significantly decrease battery life.	You can download AzNav, enjoy the opportunity to use the navigation at any time, with fully functional Pro Guidance and Live Traffic.
190	Navigator GPS	81	GPS Navigation Maps	500000	Maps & Navigation	4.06	1231	Top Ranked	2017 June	2018-10-30	Everyone	FREE	4.0.3	Road Traffic Navigation	Mapping & routing												Speaking and navigation will start automatically	POI (save your points of interest)	Avoid highways and tolls	More than 25 languages ​​can be set
191	Voice Navigator	82	JuaCali Teck	1000000	Travel & Locale	4.1	4727	Medium ranked	2014 July	2018-06-22	Everyone	FREE	4.1	Road Traffic Navigation	Mapping & routing												very powerful navigation and map app with live mapping	Voice Navigator also comes with multiple modes of destination entry that makes it really fun and easy to use.
192	Voice GPS Navigator, GPS Navigation Driving, Mapz	89	Apeeto Apps	100000	Maps & Navigation	4.47	1041	Top Ranked	2018 October	2019-04-15	Everyone	FREE	4.1	Road Traffic Navigation	Mapping & routing												Turn by turn talking navigation instruction leads you along the way	GPS Navigation with speed limits	GPS maps voice navigation and destinations	GPS car navigation
193	GPS Navigator: Route Finder	85	Hireface	100000	Tools	4.26	815	Unranked	2016 July	2017-11-05	Everyone	FREE	4	Road Traffic Navigation	Mapping & routing												fast access to location and path.	Find your way to destination easily. Just enter start location and destination and get walking route and driving route.	GPS Route Finder helping to save your precious time.
194	Voice GPS Navigation & Driving Direction Tracker	88	ESA Developer	10000	Productivity	4.39	64	Unranked	2018 January	2018-01-21	Everyone	FREE	4.0.3	Road Traffic Navigation	Mapping & routing												guide you through voice gps driving directions	Voice gps navigation & driving direction tracker provide you and extra features which is sharing traffic status nation wide	use mobile GPS
195	3D GPS Maps & Navigation with Route Directions	0	GPS Navigation Apps studio	10	Maps & Navigation	0	0	Unranked	2018 January	2018-04-13	Everyone	FREE	4.0.3	Road Traffic Navigation	Mapping & routing												helps you to find driving directions from your current location to your destination location by plotting route on map Find Route Directions:	GPS navigation for car	Voice directions	Real-time traffic information
196	My Info Trafik	100	Synx Software	100	Travel & Locale	5	1	Unranked	2017 July	2017-07-20	Everyone	FREE	4.1	Road Traffic Navigation	Mapping & routing												help Malaysian driver beat the traffic smarter.	The app is powered by a cloud platform called SynxSocial – an API to extract social media information in real-time.
197	GPS Map: Free Navigation, Route Finder, Directions	89	CodeWizard365	10000	Maps & Navigation	4.44	66	Medium ranked	2018 November	2018-12-26	Everyone	FREE	4.1	Road Traffic Navigation	Mapping & routing												Save your time with automatic re-routing based on live traffic, road closures and traffic.	use mobile GPS	Get walking, road maps or drive direction and all related info.	Check live traffic updates of any location.	We will provide info about your drive directions and road maps so that your commute is smooth and fast.	Multi language support - now supporting 10 languages: English, Italian, French, German, Arabic, Russian, Malay, Dutch, Spanish & Portuguese.
198	Driving Voice Navigation & GPS Tracker	92	shinestar.inc	50	Maps & Navigation	4.6	5	Unranked	2018 November	2018-11-06	Everyone	FREE	4.2	Road Traffic Navigation	Mapping & routing												Voice GPS Driving Directions and have a clear cut path with live update of traffic on map	With Driving Voice Navigation & GPS Tracker App larueget there faster with real-time updates.	Beat traffic with this gps onlinereal-time ETAs and traffic conditions guidance.
199	Karwa Taxi - Qatar's official taxi service	86	Karwa Technologies	100000	Maps & Navigation	4.3	2715	Medium ranked	2015 December	2019-05-12	Everyone	FREE	5	Other Road Traffic apps	Taking taxi/ Car service/ Vehicle renting												Make your taxi or limousine booking for future or immediate pickup	Get the estimated fare for each service type	No additional charges for advance bookings	Receive notifications for vehicle assignment, driver details, ride arrival and ride completion.	Manage all of your taxi and limo bookings	Rate your trips, including driver, vehicle, and service.	Receive e-bills for all of your rides
200	Parking Spotter	73	Parking Spotter	100	Auto & Vehicles	3.67	3	Unranked	2018 March	2019-03-10	Everyone	FREE	5	Road Traffic Navigation	Parking												allows users to find and book free parking spaces, then drive to those reserved spaces in order to park their vehicles.
201	Smart Parking	84	Novas Software	5000	Tools	4.18	17	Unranked	2017 November	2019-05-17	Everyone	FREE	4.1	Road Traffic Navigation	Parking												Sign up, log in with your own phone number	See the parking lots on the road	Register to start parking at a specific parking lot (checkin)	Extended parking hours	Notify by SMS 15 minutes before time expires	View the list of registered car parked valid	Know the number of avalible on each parking lot
202	بلد – نقشه و مسیریاب فارسی	86	Balad	1000000	Maps & Navigation	4.31	5149	Top Ranked	2018 May	2019-05-24	Everyone	FREE	4.1	Road Traffic Navigation	Mapping & routing												مسیریابی با توجه به ترافیک لحظه‌ای در سراسر ایران	نمایش اطلاعات ترافیکی زنده	دستیار صوتی با ذکر نام خیابان با صداهای متنوع (در حال حاضر فارسی و ترکی	نمایش و اعمال طرح ترافیک و طرح زوج و فرد در مسیریابی	امکان دانلود نقشه‌های آفلاین مناطق مختلف کشور	پیشنهاد چند مسیر متفاوت در مسیریابی	نمایش و هشدار پلیس و دوربین در مسیر	نمایش سرعت‌سنج و محدودیت سرعت حین رانندگی	نمایش و جستجوی نقاط مهم و معروف (پمپ بنزین، ایستگاه‌های مترو و اتوبوس، مدارس	امکان درج گزارش حین رانندگی (پلیس، دوربین، نام اشتباه خیابان، مسدود بودن و	مصرف بهینه‌ی باتری و اینترنت
203	AloPark - Search and reserve parking	83	AloPark	1000	Maps & Navigation	4.14	29	Medium ranked	2018 March	2019-05-08	Everyone	FREE	4.1	Road Traffic Navigation	Parking												Find parking in seconds with AloPark	Search by street name and find parkings around	Search by parking name to reserve directly	get information about availability, restrictions and directions	pay online in the app in an easy way	take your journey without stress of finding parking at destination	Save your car location and use it to navigate there
204	PAYUCA Parking	73	PAYUCA	5000	Maps & Navigation	3.63	63	Highly ranked	2017 March	2018-09-25	Everyone	FREE	4.3	Road Traffic Navigation	Parking												Download the PAYUCA app and register for free.	Find PAYUCA garages on the map in your area.	Open the garage gate with only one click on your smartphone per Bluetooth®	Park on a PAYUCA spot and run your errands.	You only pay when you are done and leave the garage.
205	Parking Manager	97	Excelon Web Solutions	100	Business	4.83	6	Unranked	2018 February	2018-02-14	Everyone	FREE	4.0.3	Road Traffic Navigation	Parking												help Parking owner and their staff to carry out various activities like processing monthly parking pass, hourly parking pass, billing receipt by SMS, Expense management, income management any many more.	provide parking space on rent.	Parking Manager provides award wining support to customers	Parking Manager follow all IT Industry policy & policies that keep your data private and confidential.	Parking Manager takes all measures to secure your data on our servers.
206	The Parking Spot	64	TPS Parking Management LLC	100000	Maps & Navigation	3.21	201	Highly ranked	2015 September	2019-05-08	Everyone	FREE	4.3	Road Traffic Navigation	Parking												for anyone parking and flying out of an airport near any of The Parking Spot’s 38 locations to make reservations,
207	Seety: smart & free parking	80	cTech SPRL (cPark)	50000	Auto & Vehicles	4.01	164	Highly ranked	2017 March	2019-04-29	Everyone	FREE	4.1	Road Traffic Navigation	Parking												you will know at any time if the parking is free,	You will also find all the information you need to park with total peace of mind (prices, schedules, max stay, restrictions,…)	The 180 000 members of the community are the key element of Seety, as it is thanks to them that our maps are constantly updated and that we receive real-time alerts of parking officers.
208	Parking Spots Helsinki	87	Yacine Ouarab	500	Auto & Vehicles	4.33	6	Medium ranked	2017 October	2019-02-09	Everyone	FREE	4.1	Road Traffic Navigation	Parking												Find all free parking spots in downtown Helsinki.	Show the spots nearest to you.	The app is completely free to use
209	Where is my car. Find my car or favorite places	86	Mapkcode	10000	Maps & Navigation	4.31	104	Unranked	2018 May	2019-02-04	Everyone	FREE	5	Road Traffic Navigation	Parking												find, remember, navigate to the GPS position of your car, hotel or any other location you need	show your current position and destination position on the map to find the route to back	use Maps Navigation to get the driving route and navigate to the saved place/location	take a photo/picture of your parking spot (eg: in the underground parking of a shopping center) to remember important details	add car parking alarm reminder to notify you before a specific time
210	Singapore Parking	20	Edison Tan	100	Travel & Locale	1	1	Unranked	2018 February	2018-09-22	Everyone	FREE	4.0.3	Road Traffic Navigation	Parking												Display real-time parking lot availability in major shopping malls and developments	Display carpark rates in Singapore
211	Singapore Parking	78	Germs Factory	50000	Maps & Navigation	3.92	170	Unranked	2012 November	2018-09-23	Everyone	FREE	3	Road Traffic Navigation	Parking												Singapore Parking provides price information of private and public carparks in Singapore ranging from shopping malls, hotels, government buildings, industrial buildings, hospitals, and HDB carparks.	The App provides a fast and simple way to search and compare carpark rates in Singapore so you can save on parking fees
212	Smart Selangor Parking	69	Menteri Besar Selangor Incorporated (MBI)	100000	Productivity	3.47	934	Unranked	2018 April	2019-05-05	Everyone	FREE	4.4	Road Traffic Navigation	Parking												3 languages support - Bahasa Malaysia, English and Chinese	2-step payment - select vehicle number, select duration and select your parking location	Running timer on remaining time	Alert when parking time almost expires	Digital receipt stores online and can be emailed whenever necessary	Credit reload from application directly
213	My Parking	100	Digital Tree Bangladesh Ltd.	100	Lifestyle	5	3	Unranked	2018 August	2018-08-03	Everyone	FREE	4.1	Road Traffic Navigation	Parking												an online platform where users can rent out their utilized parking space to the vehicle users on short term basis at a reasonable cost.	offer its user to search nearest available parking as per requirement and to park according to search through a user friendly mobile application.
214	Parking Luxembourg	85	Tom Kremer	1000	Tools	4.25	55	Unranked	2017 June	2017-06-01	Everyone	FREE	4.1	Road Traffic Navigation	Parking												car parks in Luxembourg
215	FreePark NYC - street parking pal for New York	79	Bonus Labs Inc.	10000	Maps & Navigation	3.96	48	Medium ranked	2017 September	2018-12-25	Everyone	FREE	4.1	Road Traffic Navigation	Parking												easy to use and FREE tool that helps you park for free in all New York City boroughs with ASP rules.	Save your car location	Share your car and parking location with your family and friends	Alerts - when to repark & what rules are in effect in your area
216	Parking.com – Parking Wherever You Go	50	SP+ Corporation	10000	Maps & Navigation	2.5	36	Medium ranked	2018 August	2019-05-20	Everyone	FREE	5	Road Traffic Navigation	Parking												help you find parking, so you can move on to the bigger and better things in life	Search for parking in cities across the U.S. by entering an address, landmark name, or neighborhood to see available parking nearby.	Compare rates and pick the best parking option near your destination.	Reserve and pre-pay in advance to guarantee your parking spot.	Get turn-by-turn directions to the parking garage or lot from your current location using your device’s native navigation app.	Send a text message to eligible locations letting attendants know when your car should be ready for pick-up.	Receive in-app alerts reminding you of when your parking time or parking coupons are about to expire.
217	Truck Parking - TransParking	90	Trucker Apps	100000	Maps & Navigation	4.51	1169	Highly ranked	2016 January	2019-05-13	Everyone	FREE	5	Road Traffic Navigation	Parking												Find the best car parks in Europe	Find parking spaces that are currently free on the basis of the information provided by other drivers	Find the car park with the petrol station you need	Find the car park with the petrol station th:at accepts fuel cards
218	Parking Plugin — OsmAnd	87	OsmAnd	100000	Travel & Locale	4.36	2316	Unranked	2012 July	2016-12-27	Everyone	FREE	2.3	Road Traffic Navigation	Parking												convenient parking tracker, you just have to enable it in OsmAnd, which is completely free.	Set a time-unlimited or a time-limited parking type and, optionally, add a calendar reminder to pick up your car.	If you're struggling with the questions like 'where did I park', 'where is my car' or 'how can I find my car', just use this free tool as a brilliant car locator.
219	Parking Radar	84	FlyLogical	10000	Auto & Vehicles	4.22	41	Medium ranked	2017 August	2017-09-10	Medium Maturity	FREE	5	Road Traffic Navigation	Parking												Parking Radar is a free (and ad free) crowd-sharing service for you and the community.	By interacting with the app, you are able to designate parking spaces by telling the app that you have parked at your current location. This information is then available to the community in real-time via a moving-map display. When traveling and looking for a parking space, the app can help you find your next parking space with greater ease
220	TRANSPark truck parking areas	80	International Road Transport Union	10000	Maps & Navigation	3.99	100	Medium ranked	2014 April	2019-04-03	Everyone	FREE	4.4	Road Traffic Navigation	Parking												Search, locate and contact parking areas and fuel stations	Search for or select parking areas based on: • Security levels (cameras, dangerous goods accepted, 24/7 guard, fences, flood lighting)	Check-in at a parking area to tell other drivers where you are located (Only spoken language info will be shared. Username, first and family names will remain confidential.
221	Wilson Parking	83	Wilson Group	10000	Travel & Locale	4.17	339	Highly ranked	2018 October	2019-04-22	Everyone	FREE	4.1	Road Traffic Navigation	Parking												Register and sign in via email or social for quick access to parking.	Find and search parking on the app’s map, more easily access details of parking and prices available at each site so you can choose the perfect park.	Store credit card details (or simply use your Wilson One card) to complete bookings faster.	Choose from previous favourite parking options remembered by the app, which lets you complete booking in as few as 3 taps.	Follow directions provided by the app for the fastest route to your park.
222	phone2park	64	phone2park	5000	Travel & Locale	3.18	38	Unranked	2013 December	2018-05-20	Everyone	FREE	4.4	Road Traffic Navigation	Parking												Park without the need for cash	Only pay for what you use	Extend your parking time without returning to your car	Stop parking early to get a refund of the remaining time	Get a reminder alert if your time is low - avoid parking tickets	Businesses can get a GST invoice for their vehicle parking, making it
223	SMS Park	90	Inteleon AB	500000	Auto & Vehicles	4.52	5976	Top Ranked	2013 July	2019-05-14	Everyone	FREE	4.1	Road Traffic Navigation	Parking												Quick and easy parking at the press of a button	Find the nearest parking through the app's map	Save money by paying for the exact parking time	Release stress and say goodbye to parking fines. Extend your parking time wherever you are	Simple business solution for the entire company
224	Darb	81	Abu Dhabi Department of Transport (DOT)	100000	Maps & Navigation	4.03	2019	Medium ranked	2014 March	2019-03-10	Medium Maturity	FREE	4.1	Road Traffic Health & safety	Real-time traffic information/ alerting				live data on traffic conditions, traffic incidents and road works							Physical environment	requires at least 3G network or Wi-Fi access	parking and flight information
225	Udrive	64	UDRIVE	100000	Maps & Navigation	3.18	535	Medium ranked	2016 February	2018-11-29	Everyone	FREE	4.1	Other Road Traffic apps	Taking taxi/ Car service/ Vehicle renting												You can get a car whenever you need	You can get a car wherever you need	You can end your trip at any location within Dubai	You don’t need to pay for fuel and public parking	You can unlock the car with our mobile app or membership card
226	Flexi Parking	74	Leading Innovative Technologies & Systems	100000	Productivity	3.72	1305	Unranked	2016 July	2019-05-13	Everyone	FREE	4.4	Road Traffic Navigation	Parking												In just 3 taps away, you've paid your parking anytime, anywhere, any weather condition and can be done by anyone.	Multiple councils support: currently have MPSepang (Majlis Perbandaran Sepang), MBSA (Majlis Bandaraya Shah Alam), MPAJ (Majlis Perbandaran Ampang Jaya), MPS (Majlis Perbandaran Selayang), MPKj (Majlis Perbandaran Kajang) and DBKL (Dewan Bandaraya Kuala Lumpur)	languages support - Bahasa Malaysia, English and Chinese	step payment - select vehicle number and select duration	Alert when parking time almost expires	Running timer on remaining time	Store multiple vehicles for convenience	Will not accidentally pay for parking during non-payment hours
227	Parkster	85	Parkster	100000	Travel & Locale	4.26	6547	Top Ranked	2012 November	2019-04-07	Everyone	FREE	5	Road Traffic Navigation	Parking												Find a parking lot near you or enter the parking lot code.	Specify how long you want to be parked. You can change this time later if needed.	Choose your car and start the parking	A notification is sent 15 minutes before the parking time is up.	Stop your parking whenever you want if you are finished before your specified stop time.	The cost is added to your monthly invoice.	The traffic warden checks their hand terminal and can see if your license number has a valid parking.
228	UbiPark	86	UbiPark Pty Ltd	1000	Travel & Locale	4.3	23	Unranked	2015 September	2019-03-17	Everyone	FREE	4.2	Road Traffic Navigation	Parking												UbiPay car parks are now easier to find on the map, coloured light blue	Enhanced filter options including height clearance & UbiPay only locations	Cost of car parks displayed on the map	SEARCH for the best available car park in your current location or final destination.	NAVIGATE to your selected car park using turn-by-turn directions.	ACCESS allows registered parkers to enter and exit the car park, using just your smartphone.	PAY via the smartphone app. For selected car parks, enter, exit and pay all from your smartphone for a true windows-up parking experience.
229	Park Melbourne	80	GeekApps	1000	Travel & Locale	4	7	Medium ranked	2018 February	2019-05-25	Everyone	FREE	4.4	Road Traffic Navigation	Parking												park easily and fast by providing you on-street parking bay information in within Melbourne City Council with approximate Live occupancy data.	App or developer will not be responsible of any damages in any form what so ever. Parking data is taken from Melbourne Council's Open data API.
230	SG Carparks: HDB, Malls, CBD, and URA Carparks	73	Coconutica	5000	Travel & Locale	3.64	14	Unranked	2017 August	2017-10-25	Everyone	FREE + In-App	4.1	Road Traffic Navigation	Parking												Show more than 3000 Carparks all around Singapore.	Check lot availability in real time at major carparks.	Show carpark rate at URA carparks, shopping malls.	Show HDB carpark details: short term parking, night parking, parking system, address ect...	Show URA carpark detals: parking Capacity, parking system, vehicle category.
231	OBHAI	78	Obhai Solutions Limited	100000	Travel & Locale	3.9	6530	Unranked	2017 December	2019-05-14	Everyone	FREE	4.2	Road Traffic Health & safety	Ride sharing service	Easiest way to get a ride	Secured ride for everyday commuting	Ride share – allows you to share a ride with your friends and family								All 4 factors	Efficient commuting because you can choose how you want to travel today	Fair Fare Policy that makes all your trips justified
232	AT Park	80	Auckland Transport	10000	Maps & Navigation	3.98	485	Unranked	2017 May	2018-12-11	Everyone	FREE	4.1	Road Traffic Navigation	Parking												Users can pay for parking directly from their phone without the need to visit a parking machine or display a ticket.	First register with your email address, phone number, vehicle number plate and credit card.	Simply enter the Area ID number found on signs and stickers on machines, and the vehicle number plate into the app and then start your session.	When you get back to your car you can stop your session and only pay for the time you have used.	The parking cost is charged directly to your credit card and there are no transaction fees.
233	Parkable	71	Parkable Ltd	10000	Maps & Navigation	3.53	96	Medium ranked	2015 August	2019-03-23	Everyone	FREE	4.4	Road Traffic Navigation	Parking												you can find a park in advance and reserve a bay;	pay (less!) for parking via the app	subscribe to a long-term park
234	ParkRight	89	ParkRight	50000	Maps & Navigation	4.43	642	Highly ranked	2017 April	2017-04-17	Everyone	FREE	4.1	Road Traffic Navigation	Parking												Real-time parking availability is shown at 3,500 paid-for and disabled bays across London’s West End.	Using a simple red, amber and green system, the ParkRight app provides users with real-time information on where they are most likely to find an available space.	shows motorists locations of resident parking, coach parking and motorcycle bays - to the 41,000 on street parking spaces covering the whole borough
235	Your Parking Space	87	YourParkingSpace.co.uk	50000	Travel & Locale	4.34	330	Highly ranked	2016 May	2019-05-20	Everyone	FREE	4.1	Road Traffic Navigation	Parking												Search, book and park anywhere in the UK	With over 250,000 parking spaces to choose from in all towns and cities across the UK	Instantly book parking spaces on an hourly, daily and monthly rate, reserving a space just for you.	Save up to 70% on drive-up prices by booking through the YourParkingSpace app.	Pay safely and securely with PayPal or credit and debit cards
236	Truck Parking Europe	89	PTV Truckparking BV	500000	Maps & Navigation	4.45	8249	Highly ranked	2013 December	2019-05-02	Everyone	FREE	4.4	Road Traffic Navigation	Parking												The Truck Parking Europe app offers you the largest free app for truck parking facilities	All truck parking locations in one app	Search by location and destination	Free app with over 34.000 truck parking areas and spots	Location and number of parking spots;	Ratings and comments from fellow drivers in your language;	Navigation that include rest- and driving times;	Comfort facilities, for example: shower, toilet, hotel, washing machine, WiFi, fitness etc;	Security facilities; entry gates, fence, CCTV, flood light etc;	Type of infrastructure; truck wash, fuel station, power supply etc;	Check parking space availability based on other drivers' reports;	Community features; digitally honk to fellow drivers, check-in on parkings and find your colleagues and friends!
237	Link Park & Dine	81	Link Asset Management Limited	100000	Lifestyle	4.03	1171	Unranked	2015 October	2019-03-14	Everyone	FREE	5	Road Traffic Navigation	Parking												Car Park Positioning & Navigation: Access real-time availability of parking spaces. Park & Dine provides information on car parks nearest you, and suggests a driving route to your chosen car park destination.	Find My Car: Always find your car! Use the app to record your exact parking spot in car parks equipped with the system.	E-Parking: allowes user to enter & exit designated LINK car parks with the scan of a QR code as well as pay using a wide range of digital payment methods and redeem free parking offers	Car Park Positioning & Navigation	“Find My Car” function
238	Parking Manijak	97	ZoltanF	500000	Travel & Locale	4.85	17078	Unranked	2010 April	2019-04-05	Everyone	FREE	4	Road Traffic Navigation	Parking												This application is for parking payment in Serbia	use the device location (* if allowed by the user) to determine the current place and parking zone (* available in selected places only).	Parking zones are supported for all places where SMS parking payment is possible in Serbia.	Use GPS and other sensors to locate device
239	Parking.sg	84	Government Technology Agency	100000	Auto & Vehicles	4.19	775	Unranked	2017 September	2019-03-14	Everyone	FREE	4.3	Road Traffic Navigation	Parking												select the car park and indicate your estimated parking duration.	Pay using your credit or debit card and start parking.	Receive notifications when your parking session is expiring or has ended. Extend your parking session without having to return to your vehicle.	End your parking session if you're back at your vehicle early. A refund based on the actual parked duration will be given.
240	Car Parking Locator	84	Pollux Star Labs	1000	Maps & Navigation	4.18	34	Unranked	2018 July	2019-04-09	Everyone	FREE + In-App	4.1	Road Traffic Navigation	Parking												Your new parking reminder is just a click away.	To place a new parking reminder, you simply click once on a map.	Car Parking Locator" will automatically show the location & address of your parking and your current location.	App will automatically detect your parking location as soon as you park your car and notify you to save the location.	In case you have a limited parking time, ""Car Parking Locator"" offers you to add a parking timer to your parking to avoid fines.	One click navigation to find your car parking using Google Maps. - Use a built-in map with a marker of your parking place
241	JustPark Parking	92	JustPark	500000	Maps & Navigation	4.58	4608	Top Ranked	2015 June	2019-05-24	Everyone	FREE + In-App	5	Road Traffic Navigation	Parking												Find parking in seconds with JustPark - wherever and whenever you need it	Choose from the best options, including 20,000+ reservable parking locations	Enjoy peace of mind with information on availability, restrictions and directions	Reserve and pay for parking via the app for our quickest, easiest experience
242	ParKing: Where is my car? Find my car - Automatic	87	Talent Apps	500000	Maps & Navigation	4.33	3973	Highly ranked	2015 November	2019-03-23	Everyone	FREE + In-App	4	Road Traffic Navigation	Parking												One Click Parking - Just one click to place a parking reminder on a map.	Parking History - History of all of your previous parking places.	Automatic Parking - Automatic parking detection using your car's Bluetooth device.	User Defined Zones - User defined zones without automatic parking notifications (e.g. home, office).	Parking Time Reminder / Parking Timer - Parking time reminder to avoid fines.	Navigation - One click navigation to find your car parking using Google Maps, Waze and etc.	Android Wear Support - ParKing locate my car app for Android smartwatches.
243	پلاک یاب و دریافت خلافی	87	Blueprogrammer	100000	Auto & Vehicles	4.37	354	Highly ranked	2017 June	2019-03-14	Everyone	FREE	4.0.3	Other Road Traffic apps	Insurance & fine												جستجو پلاک بر اساس نام استان	ذخیره کردن کردن یادآور تعویض قطعات خودرو	ذخیره کردن مشخصات خودرو و راننده	جستجو و یافتن عیب خودرو در بخش عیب یابی	کدهای خلافی همراه با آخرین نرخ جریمه ها	نمره های منفی تخلفات	گرفتن خلافی ماشین
244	Live Voice Navigation - Gps Driving Directions	80	NATAapps	5000	Maps & Navigation	4	44	Medium ranked	2018 August	2018-08-31	Everyone	FREE	4.2	Road Traffic Navigation	Mapping & routing												Voice navigation	Car navigation system with gps unit
245	Live Map, GPS Navigation, Driving Route Directions	73	Global Creative Apps	100	Maps & Navigation	3.67	3	Unranked	2018 July	2018-07-18	Everyone	FREE	4.0.3	Road Traffic Navigation	Mapping & routing												Traffic Finder will help you to give you the live traffic status around your location.	Based on the information of Traffic you can easily plan your travel needs.	Route Finder will help you to for one touch easy driving directions on Google Maps.
246	Find My Parked Car - Automatically Locate Car	83	Ofir Miron	500000	Maps & Navigation	4.13	4670	Top Ranked	2015 September	2019-02-16	Everyone	FREE + In-App	4.4	Road Traffic Navigation	Parking												Save parking location with a single tap	Automatic Parking Detection using Bluetooth or device sensors	Do Not Disturb while driving	Take a picture of the parking location	Set an alarm for metered parking	Write a note with the floor number or street name	Turn-by-turn walking navigation	Parking history
247	INRIX ParkMe	77	INRIX, Inc.	100000	Maps & Navigation	3.85	1454	Medium ranked	2013 February	2019-05-03	Everyone	FREE	4.1	Road Traffic Navigation	Parking												View informative maps of parking lots and garages in your area.	Check daily & monthly parking rates, see prices laid out on the map and compare costs.	Set our parking timer to help you avoid overstaying, overpaying or getting a ticket.	See real-time info on exactly how many spots are open in a particular garage or lot. (Select markets only)	When you decide on a lot or garage, get directions to the nearest driveway -- not just the street address.	Pay for parking and save money
248	GPS Route Voice Navigation, Maps Finder & Location	87	Hum Apps Free	100000	Tools	4.37	472	Medium ranked	2018 June	2018-10-29	Everyone	FREE	4.2	Road Traffic Navigation	Mapping & routing												Voice navigation via driving, walking, biking and busing	Route map with delivery route planner	Route finder driving in gps offline	use mobile GPS
249	GPS Route Finder: Maps, Navigation, Directions	82	Sink Apps	10000000	Maps & Navigation	4.11	147489	Highly ranked	2014 December	2019-04-29	Everyone	FREE	4.1	Road Traffic Navigation	Mapping & routing												your device should connect to 3G, 4G or WIFI	It is a GPS route guide that you reach your desired location by using this Application.	It highlights Highly Traffic areas on Map and save your time.	Voice Navigation	for user choice.You can get very accurate speed by using GPS Speedometer.
250	GPS Route Finder & Weather Maps, Live Street View	89	Q&D - Quality and Difference Studio	50000	Maps & Navigation	4.44	347	Unranked	2018 May	2019-05-03	Everyone	FREE	4.2	Road Traffic Navigation	Mapping & routing												Find easiest and fastest route for your destination with GPS navigation, route finder	See a Real Time live satellites views map of your home and neighborhood map.	Navigate the map and find the shortest, most accurate route to any destination.	Find directions to your destination by transit, walking, cycling or driving.	Driving routes finder for Car, Bike, Bus and hill area tourist’s real time.	Find easiest and fastest route for your destination with GPS navigation route finder
251	Maps 3D and navigation	74	Android.Team	1000000	Travel & Locale	3.72	18073	Unranked	2014 April	2015-08-20	Everyone	FREE	2.3	Road Traffic Navigation	Mapping & routing												optimized for car, bicycle and pedestrian.	Simple Routes: Press and hold on the map to generate route.	Satellite GPS navigation and WiFi.	Map rotates in the driving direction.	All shops, gas stations, etc
252	GPS Live Map Navigation - Smart Traveler	88	EBSLTECH	50000	Maps & Navigation	4.42	689	Medium ranked	2018 September	2019-01-24	Everyone	FREE + In-App	4.1	Road Traffic Navigation	Mapping & routing												Best route finder app to destination	Speedometer for car describes your vehicle speed	GPS speedometer and odometer function is for your safety
253	TrafficSource (Unreleased)	0	Ludoi	100	Maps & Navigation	0	0	Unranked	2017-05-21	2017-05-21	Everyone	FREE	Varies with device	Road Traffic Health & safety	Real-time traffic information/ alerting				Traffic congestion is a major concern for the Maltese Islands, with many arterial roads being frequently congested, whether in the morning, afternoon or evening. This application helps drivers in planning their journey by providing real-time information on traffic congestion on the Maltese roads.	Providing traffic information	Location of current and future roadworks with expected start and end date					Physical environment	Help the commuter in deciding which route to take	Basemap with Red to Green gradient for traffic congestion at street segments level	Traffic lights, Speed cameras and Schools	Level of air pollution based on the different gases, compared to limit and alert level	Low bandwidth implementation to save on data	Offline Maps	Efficient GPS readings to reduce battery use
254	eChallan Mumbai City	73	FreshCode Infotech	100000	Social	3.63	781	Medium ranked	2017 August	2019-02-06	Medium Maturity	FREE	4.1	Other Road Traffic apps	Insurance & fine												Offense Date and Time of the challan got generated	License Number (If available by the system)	Offender Mobile Number (If available by the system)	The fine amount or Challan amount	Payment status of generated challan	The detailed overview of all the sections, offenses and the fine amount which is generated in the relative challan	Total no. of paid and unpaid challan(s) with the total amount respectively	Total no. of challan(s) and the total amount of challan(s) which is got generated against your vehicle till the date
255	taSki Driver	95	taSki Technologies Pvt.Ltd	10000	Maps & Navigation	4.74	242	Unranked	2018 March	2019-04-02	Everyone	FREE	4.4	Other Road Traffic apps	Taking taxi/ Car service/ Vehicle renting												taSki Driver Application is equipped with all latest safety & tech features that help you to be confident and safe while driving.	We also provide call centre support for our drivers for instant help and even let you know the opportunities to earn more.	Every trip you take is fully tracked by GPS for safety and security.	Our Drivers will get a detailed screen of earnings after every trip
256	DriveNow Carsharing	78	DriveNow	500000	Travel & Locale	3.9	10247	Highly ranked	2011 June	2019-05-17	Everyone	FREE	5	Road Traffic Health & safety	Ride sharing service	The closest car to you is automatically selected	Use the car filter or swipe to find your desired type of car									All 4 factors	Enter your destination in the app and it will be sent to your car's GPS	FIND AND OPEN THE CAR • Navigate to your car	Reserve your car with one click			See the status of your current rental in the app	Decide if you want to end your rental, park, fuel or charge the car
257	🚦Bangalore Traffic Ticket Challan Check Auto Fare	87	Yogesh Ojha	100000	Auto & Vehicles	4.34	2868	Unranked	2017 January	2019-04-07	Everyone	FREE	4.4	Other Road Traffic apps	Insurance & fine												Check traffic tickets	Check Auto Fare Bangalore	Check traffic violations	Check traffic tickets	Check daily fuel price	Check the traffic violations for vehicle registered in Karnataka	Know the status of your driving license.
258	GPS Route Tracker- Maps, Directions and Traffic	93	Salville Technologies	1000	Maps & Navigation	4.63	16	Unranked	2017 July	2018-05-09	Everyone	FREE	4	Road Traffic Navigation	Mapping & routing												Find the best shortest path on the route map along with distance and traffic info between two locations having latitude and longitude each via google maps navigation.	Best navigation: Explore your city on route map via google maps navigation.	Get driving directions via gps navigation free app.	Voice navigation: Get driving directions with voice navigation to ease your life.	Free gps app for the android users.
259	Traffic Violation and Fine	92	keshavDevs	1000	Auto & Vehicles	4.6	10	Unranked	2018 September	2018-09-06	Everyone	FREE	4.4	Other Road Traffic apps	Insurance & fine												Using this app you can find the fine amount for the traffic violation	All the listed traffic violations and fine are as per ""Motor Vehicle Act (MVA) 1988"", ""Central Motor Vehicle Rules, 1989"" and ""State Motor Vehicle Rules""
260	Motor Vehicle Penalties Fines	86	Mh Saif Khan	10000	Productivity	4.31	71	Unranked	2016 May	2016-05-19	Everyone	FREE	3	Other Road Traffic apps	Insurance & fine												based on ""Rules of the Road Regulation"" commonly known as Indian Road Rules.	offences related to document	offences related to pollution	offences related to driving	offences related to motor vehicles	offences related to towing of vehicles	offences related to commercial vehicles	offences related to parking
261	Car Scanner ELM OBD2	93	0vZ	1000000	Auto & Vehicles	4.66	22170	Top Ranked	2018 January	2019-05-20	Everyone	FREE + In-App	4.3	Road Traffic Training	Vehicle operating ,fixing and maintenance	show and reset a DTC fault code like a scantool. Car Scanner includes a huge database of DTC codes descriptions.	Car Scanner allows you to read free-frames (sensors state when DTC is saved).	Now with Mode 06 - you can get ECU self-monitoring test results. Helps you fix your car and helps keep repair costs down!								Vehicle	Car Scanner works with any vehicle that uses the OBD 2 standard (most vehicles built after 2000, but can work for vehicles as far back as 1996, check carscanner.info for more details).	Car Scanner includes a lot of connection profiles, that gives you some extra features for Toyota, Mitsubishi, GM, Opel, Vauxhal, Chevrolet, Nissan, Infinity, Renault, Hyundai, Kia, Mazda Skyactiv, and others.	Car Scanner dashboard includes a HUD mode, that you can use to project data to your windshield.
262	mytaxi. Europe's #1 Taxi App	86	Intelligent Apps GmbH	5000000	Travel & Locale	4.32	87638	Top Ranked	2010 October	2019-05-14	Everyone	FREE	5	Other Road Traffic apps	Taking taxi/ Car service/ Vehicle renting												Easy booking: Order the next licensed taxi near you.	Track your driver's arrival.	Pay your fare conveniently through the app.	Travel with or without cash.	Set up your favourite in-app payment method, using one or several Credit/Debit Cards or your Paypal account.	Advanced booking: Relax and order a cab up to four days in advance.	Enter start and destination for time estimates.
263	Slovenian traffic	83	Jernej Virag	10000	Maps & Navigation	4.13	95	Unranked	2014 September	2018-12-30	Everyone	FREE	4.1	Road Traffic Health & safety	Real-time traffic information/ alerting				show you current status of all Slovenian roads including traffic jams, accidents, roadworks and everything else a driver needs to know.							Physical environment	The information is available in English or Slovenian language.
264	Sober Driver In Dubai	78	MiracleSolution	1000	Auto & Vehicles	3.89	9	Unranked	2017 September	2018-02-21	Medium Maturity	FREE	4.4	Road Traffic Health & safety	Safe driver service	If You Are Feeling Exhausted Or Under The Influence Of Alcohol, Give Us a Call And Our Driver Will Take You Home Safely In The Comfort Of Your Own Car, Safely.										Human	Sober Driver Is Safe Driver. Only Highly Experienced Designated Drivers In UAE	We provide the best safe driver in Dubai service, and concentrate on offering the most reliable and trustworthy designated driver service in UAE.
265	Cityzen Parking & Services	76	bethere	10000	Auto & Vehicles	3.82	28	Unranked	2017 November	2019-04-24	Everyone	FREE	4.1	Road Traffic Navigation	Parking												find a place for your car from your mobile phone
266	GPS Navigation & Live Traffic	85	Innovative Inc	1000	Travel & Locale	4.24	29	Unranked	2018 October	2018-10-25	Everyone	FREE	4.2	Road Traffic Navigation	Mapping & routing												A perfect voice route teller app with route allocator just booked a ride with GPS app its voice driving app activated and it will leads you towards your destination with proper voice guideline.	App support offline maps as well just get this travel navigation nwea map app upload map at once then app will make a clear path towards your destination without internet.
267	Live Location, GPS Navigation, Driving Directions	85	ArjunSoft Games	100	Maps & Navigation	4.25	4	Unranked	2018 July	2018-07-19	Everyone	FREE	4.0.3	Road Traffic Navigation	Mapping & routing												Driving Directions with Voice Commands	Live Traffic Updates
268	GaiMap - app from traffic police and radar	90	KoDin	1000000	Maps & Navigation	4.49	9150	Highly ranked	2015 June	2019-02-14	Everyone	FREE + In-App	4.1	Road Traffic Health & safety	Speed camera & police detector				shows in real time, where are the traffic police posts and radar!							Human	The program works thanks to information from ordinary people who mark traffic police posts and radars on the map.	We do not call to violate traffic rules, but on the contrary, we want to reduce such violations and save you from unnecessary traffic police fines.
269	Police Speed & Traffic Camera Radar & Detector	79	Home Apps 24Studio 2K19	10000	Maps & Navigation	3.93	84	Medium ranked	2018 July	2019-04-04	High Maturity	FREE	4.0.3	Road Traffic Health & safety	Speed camera & police detector				Shows speed limits on road sections near high-speed cameras and police patrols (if speed limits are introduced by users).	See high-speed cameras and police patrols	Get the real-time warnings of speed police work and secure speed cameras place.					Human	Report new traps	Police radar report.	Mobile camera with a single tap report.	Get help from other drivers.	stop worrying about speeding ticket and fines.	See the speed limit camera and work for the road you are traveling
270	Maps Driving Navigation & Route Alerts	92	Jaddah Apps Studio	100000	Lifestyle	4.62	590	Unranked	2018 September	2018-09-08	Everyone	FREE	4.0.3	Road Traffic Navigation	Mapping & routing												Get driving directions via gps navigation free app.	Voice navigation: Get driving directions with voice navigation to ease your life.	Free gps app for the android users.
271	Driving Navigation Gps Traffic Alerts - Street Map	91	appshania.inc	100000	Tools	4.54	175	Unranked	2019 January	2019-01-19	Everyone	FREE	4.1	Road Traffic Health & safety	Real-time traffic information/ alerting	Be informed of weather conditions before letting for your journey.			Be informed of traffic jams, accidents, speed alert cameras							Physical environment	Voice Search Navigation: Route tracker features allows the users to search nearby places, emergency places, route finding,	Voice Gps navigation,
272	GPS Route, Navigation, Live Maps & Street View	92	Connect App Zone	50000	Maps & Navigation	4.59	101	Unranked	2018 February	2019-01-07	Everyone	FREE	4.0.3	Road Traffic Navigation	Mapping & routing												Voice-guided GPS navigation with precise directions and spoken street names	Millions of interesting Places (POI)	Real-time route sharing lets you share your estimated time of arrival & current position on a map	Avoid traffic jams with the most accurate real-time traffic information with data collected from more than 500 million users worldwide	Speed limit warnings show you the current speed limit and the upcoming speed limit changes	Head-up Display (HUD) projects navigation onto the windshield of your car, making driving at night safer
273	GPS Map Navigation plus Direction Finder Offline	81	Best Friends	5000	Maps & Navigation	4.04	23	Medium ranked	2017 September	2017-09-21	Everyone	FREE	4	Road Traffic Navigation	Mapping & routing												You will be notified about traffic route and the volume of traffic	command through voice.	find route offline in map	get notified about speed cameras and police cams.
274	Navigation System Offline & Maps Traffic	84	Lifetime Apps	5000	Maps & Navigation	4.22	37	Unranked	2018 October	2019-03-08	Everyone	FREE	4.4	Road Traffic Navigation	Mapping & routing												voice search navigation.	Life Traffic Updates.	Voice command navigation	Weather Forecast.
275	Traffic Live	73	cOmBoPk100	100	Travel & Locale	3.67	3	Unranked	2018 July	2018-07-31	Everyone	FREE	2.2	Road Traffic Navigation	Mapping & routing												get you current GPS location and plot traffic nearby your location on map	It will be refreshed after every 10 seconds and give you real time traffic view and navigation.
276	Voice GPS Maps Navigation & Direction Car Driving	84	wabsoft	10000	Maps & Navigation	4.21	107	Medium ranked	2018 January	2018-02-21	Everyone	FREE	4.1	Road Traffic Navigation	Mapping & routing												Free voice navigation	GPS navigation offline	Traffic Updates for crossing street
277	Voice Gps navigation maps: HUD speedometer	78	Theta Mobile	10000	Tools	3.9	101	Unranked	2018 August	2018-09-14	Everyone	FREE	4.1	Road Traffic Navigation	Mapping & routing												voice routes and voice browsers	HUD Gps speedometer Features Speed limits: Avoid fines and always know the speed limit on the road voice navigation, maps navigation	Works on all Wi-Fi networks and mobile data networks such as 3G, 4G and LTE.
278	GPS Route Finder : Maps Offline Navigation Guide	80	Free Apps Storms	1000	Maps & Navigation	4	14	Unranked	2017 October	2017-10-17	Everyone	FREE	4.0.3	Road Traffic Navigation	Mapping & routing												This free android GPS navigation app will helps you in driving. You can find any route while driving.	Offline GPS Speedometer alerts	voice navigation for a car
279	Offline Maps & Navigation : GPS Route Finder	75	Toolskit Zone	50000	Tools	3.73	124	Medium ranked	2018 May	2018-10-31	Everyone	FREE	4.1	Road Traffic Navigation	Mapping & routing												Find driving route between any places	Clean and detailed map reduces your stress on finding places	Accurate location helps you in navigation to provide correct guidance	Detailed driving route instructions with voice navigation.	Offline Maps with search, route finding, navigation and importantly saves your mobile data and battery charge
280	GPS Voice Navigate Maps, Route & Travel Navigation	90	kmapps	50000	Social	4.48	214	Medium ranked	2018 August	2018-08-01	Medium Maturity	FREE	4.0.3	Road Traffic Navigation	Mapping & routing												GPS Voice Navigation: GPS voice navigation gives voice directions and maps the route which is shortest.	Live Traffic Alerts: Car navigation app provides information related to traffic on roads so that you can avoid roads with heavy traffic.	Speedometer: This offline navigation system acts like speedometer, it measures the speed and also warns about the speed limits of different roads.	Weather Update: This navigation application also gives updates about weather so before travelling you can get the information about it.
281	GPS Navigation & Voice Driving	82	kamafapps	100000	Maps & Navigation	4.09	944	Top Ranked	2018 February	2018-02-24	Everyone	FREE	4.0.3	Road Traffic Navigation	Mapping & routing												Free voice navigation	GPS navigation offline	Real time traffic visibility data
282	GPS Voice Driving Route Map & Navigation Alarm	89	appsclub	1000000	Travel & Locale	4.44	2180	Medium ranked	2017 May	2019-05-03	Everyone	FREE + In-App	4.2	Road Traffic Navigation	Mapping & routing												Alarm navigation : you have set 1 km as radius of your destination, when you enter in 1 km range of your destination, this Live navigation voice map & GPS route direction application will notify you	Voice Navigation	Current Speed
283	Yandex.Navigator	86	Яндекс	50000000	Travel & Locale	4.3	916269	Top Ranked	2012 March	2019-05-28	Everyone	FREE	4.2	Road Traffic Health & safety	Real-time traffic information/ alerting				takes traffic jams, accidents, road works, and other road events into account when plotting your route.							Physical environment	uses voice prompts to guide you along your way, and displays your route on your device’s screen.	see how many minutes and kilometers you have to go	voice to interact with Yandex.Navigator so that you don't have to take your hands off the wheel.	let Navigator know about road events you encounter (such as ""Hey, Yandex, there is an accident in the right lane"") or search for locations on the map (by simply saying ""Hey, Yandex, Red Square"").
284	Navigation Route Map & Transit	86	Hum Apps Free	50000	Lifestyle	4.3	195	Medium ranked	2018 July	2018-07-31	Medium Maturity	FREE	4.0.3	Road Traffic Navigation	Mapping & routing												Offline driving directions shows maps and guides you towards the destination without internet	Offline voice navigation and turn by turn guidance.	Nearby places information with ETA and KMs.	Speedometer shows speed limits and alerts you when speed exceeds the limit.	Weather forecast shows the weather conditions that helps you in planning trip.	Navigation & Voice Route Tracker helps you to track your car on the route.
285	GPS Route Finder : Voice Navigation and Directions	81	MWA Apps Studio	1000	Maps & Navigation	4.07	15	Unranked	2018 July	2018-07-22	Everyone	FREE	4.1	Road Traffic Navigation	Mapping & routing												Helps you Navigate Freely on google Maps and get you required directions with Traffic Updates.	to use voice commands to search for different locations via directions gps and navigate to them. It also gives	Voice, Directions
286	Offline Navigation Driving & GPS Route Maps	83	appsclub	100000	Travel & Locale	4.17	384	Medium ranked	2017 October	2019-05-09	Everyone	FREE	4.1	Road Traffic Navigation	Mapping & routing												use voice search feature	No need to write just press tab and speak your Destination	Offline world map with route feature
287	OsmAnd — Offline Travel Maps & Navigation	84	OsmAnd	5000000	Travel & Locale	4.2	63992	Top Ranked	2010 August	2019-04-23	Everyone	FREE + In-App	4.0.3	Road Traffic Navigation	Mapping & routing												voice and visual offline navigation	viewing points of interest,	You can choose between offline (no roaming charges when you are abroad) or online (faster) mode	Turn-by-turn voice guidance leads you along the way	Driving routes get rebuilt whenever you deviate from them	Lane guidance, street names, and estimated time of arrival will help along the way	To make your trip safer, day/night mode switches automatically	You can choose to show speed limit, and get reminders if you exceed it	OSM Public Transport
288	GPS Maps and Navigation	86	creativeappsworld	100000	Maps & Navigation	4.3	162	Medium ranked	2018 January	2019-02-20	Everyone	FREE	4.0.3	Road Traffic Navigation	Mapping & routing												Accurate driving directions, wherever you want to go. You can use GPS route finder to get very accurate speed.	GPS Map Navigation You can share on Facebook, Twitter, Google +, WhatsApp, Instagram, etc.
289	Offline Route Directions, Maps & GPS Navigation	85	Hum Apps Free	100000	Tools	4.23	1059	Unranked	2018 May	2018-05-17	Everyone	FREE	4.0.3	Road Traffic Navigation	Mapping & routing												Offline maps: This app works without internet connection, so you can use it anywhere in the world.	Transportation App: Gps navigator can be used by any source of transportation you are using whether by walking, car, bus or bicycle.	Voice guided direction: It’s a Gps navigation that talks. It lets you know correct directions with names of places and street numbers.	Speed limit information: It helps you maintain your speed within the speed limit of every area.	Traffic details: It lets you know which route has minimum traffic and you can travel faster.
290	Route Drive Navigation, Maps & Live Traffic Alerts	84	Hum Apps Free	10000	Tools	4.22	54	Unranked	2018 April	2018-04-17	Everyone	FREE	4.0.3	Road Traffic Navigation	Mapping & routing												It gives the information of live traffic of the roads that how much traffic a route has and how much time you will take to reach at a place.	Tracker car Gps navigation system helps to track the car on the map and allows sharing the location of the car with your friends or family.	Speedometer: This offline navigation system acts like speedometer, it measures the speed and also warns about the speed limits of different roads.	Weather forecast: It gives information related to the weather, tells the temperature etc	Rerouting: In case if you miss to take a turn then this navigation app will automatically reroute itself to reach the destination.
291	Navigation Voice GPS & Tracker Maps	80	buatech	10000	Finance	4.02	90	Unranked	2018 March	2018-07-19	Everyone	FREE	4.2	Road Traffic Navigation	Mapping & routing												route and voice destination will guide you on turn by turn in every point and minimize the stress of user during driving	provide live traffic updates using gps
292	World Route Map Navigation & Live GPS Kit	86	Free App Valley	100000	Travel & Locale	4.31	1064	Unranked	2017 October	2019-05-13	Everyone	FREE	4.0.3	Road Traffic Navigation	Mapping & routing												Avoid traffic jams and also have automatic re-routing and voice guidance for your route direction.	you can set your maximum speed alarm, when you cross your speed limits, speed alarm will make alarm to avoid from over speeding.
293	My Voice Gps Navigation: Offline Maps, Driving	86	Baba Softy Smart Studio	5000	Maps & Navigation	4.3	54	Unranked	2018 June	2019-03-20	Everyone	FREE	4.0.3	Road Traffic Navigation	Mapping & routing												Voice directed GPS navigation and driving	With exact guidelines and spoken street names house number or name which are registered on map.	Millions of interesting, loving and beautiful Places (POI).	Pedestrian and cycle GPS navigation	No internet connection needed. With offline maps you save internet or mobile data.	Live and accurate traffic information about situation on the road which updates every 2 minutes.
294	Voice Route Maps & GPS Navigation	89	Hum Apps Free	100000	Entertainment	4.47	454	Unranked	2018 April	2018-04-13	Everyone	FREE	4.0.3	Road Traffic Navigation	Mapping & routing												Voice Route Maps & GPS Navigation app is simple to use and guides accurately to your desired place even when you don’t have an internet connection.	It guides the users about the traffic details that whether there is heavy traffic on a route or no.	estimated time of your arrival at a place via all the possible routes so that you can select the minimum time route.	records the travelling history of the users so that in future they can select the place from history and you can directly go to that place.	Turn by turn guidance: It guides you through voice turn by turn with names of street so that you don’t miss your track."
295	GPS Maps Tracker & Navigation: GPS Route Finder	88	FreshGameStudio	100000	Travel & Locale	4.39	443	Unranked	2017 February	2018-11-06	Everyone	FREE	4.1	Road Traffic Navigation	Mapping & routing												Find short Distance between two places where you want.	Find your present location where are you.	et your destination and find route path where you want to go.	Find Driving Route Path with GPS Navigation"
296	Street View Location Route Map & Voice Direction	88	Live Earth Maps Navigation Tracking	100000	Travel & Locale	4.4	913	Medium ranked	2018 June	2019-04-20	Everyone	FREE	4.4	Road Traffic Navigation	Mapping & routing												when you cross your maximum speed, speed alarm will notify you that you have crossed your maximum speed.	Voice gps direction finder & navigation map on roads by bike, car & Bus	GPS map offline & live Navigation on India map, Japan map and United Kingdom map
297	GPS Navigation & Route Finder	89	Xilli Apps	500000	Tools	4.43	1249	Unranked	2017 May	2019-02-27	Everyone	FREE	4.1	Road Traffic Navigation	Mapping & routing												Find my location for easiest and fastest route to my destination.	Get exact driving route and real-time direction for wherever you want to go	Share your current location very simply by one click	Save your car parking position in the mobile so that you never wonder in parking area by spot map.	An SOS folder helps you to find the nearest emergency services and snap map and send to your friend in emergency for maps	Find real time driving, cycling and walking routes by setting compass map	Draw route between two different locations and find accurate distance and duration.
298	Navigation & Maps : shortcut	87	GPS Maps Navigation	500000	Tools	4.34	1058	Medium ranked	2016 November	2018-05-04	Everyone	FREE	4	Road Traffic Navigation	Mapping & routing												voice navigation with multiple voices and languages	Traffic information with alternative and faster routes	Speed cameras warnings to avoid police traps	GPS position is used from the phone
299	GPS Navigator with Traffic and World Map	77	NavionTruck™	1000	Maps & Navigation	3.86	21	Unranked	2018 March	2018-03-08	Everyone	FREE	4	Road Traffic Health & safety	Real-time traffic information/ alerting				Stay alert thanks to our network of drivers that will alert you to incidents on the road, collaborate with the community and warn others of traffic incidents, traffic jams, accidents, police, obstacles, weather, road cuts ... (this function needs Internet connection)	Take advantage of live traffic, thanks to our algorithm we can predict traffic conditions, traffic jams, etc. (this function needs an Internet connection)						Physical environment	Speed ​​limit warnings	Voice guide	Notice of fixed speed cameras
300	GPS Offline Navigation Route Maps & Direction	85	Free App Valley	100000	Travel & Locale	4.25	707	Medium ranked	2017 October	2019-05-13	Everyone	FREE	4.2	Road Traffic Navigation	Mapping & routing												Offline maps of 200+ Countries with navigation gps for stay and drive on road by road	Voice navigation and spoken instruction with live map satellite view	No need of internet when use offline maps	Live traffic information and live traffic updates will also show on your travel map.
301	Voice GPS Driving Directions: GPS Maps Navigation	88	We Organic	500000	Maps & Navigation	4.4	1908	Highly ranked	2018 May	2019-05-28	Everyone	FREE	4.1	Road Traffic Navigation	Mapping & routing												Voice Navigation: Use your voice to find the location on the Google maps. This way you don’t have to type a lot of content. This feature is very useful while driving route.	Route finder allows you to find a shortest possible route available on Google maps.
302	Driving Voice Navigation & GPS Route Tracker	87	Ukappsfree	1000000	Tools	4.34	2645	Medium ranked	2018 March	2018-03-28	Everyone	FREE	4.0.3	Road Traffic Navigation	Mapping & routing												Free truck navigation along gps & navigation	Traffic route finder 3D view	Navigation system with perfect gps navigation that talks
303	Truck Navigator : Truck Gps Navigation 2018, Free	48	Free Apps Junction	10000	Travel & Locale	2.39	33	Medium ranked	2018 March	2019-04-22	Everyone	FREE	4.1	Road Traffic Navigation	Mapping & routing												Voice-guided GPS navigation with precise directions and spoken street names	Millions of interesting Places	Offline maps of all countries in the world	Pedestrian GPS navigation	Escape the traffic
304	GPS, Maps, Navigation & Directions : Route Finder	88	JZZ The I.T Solution, Pvt. Ltd.	100000	Travel & Locale	4.41	1025	Highly ranked	2017 July	2019-02-21	Everyone	FREE	4.1	Road Traffic Navigation	Mapping & routing												Finding Shortest Driving Route	Finding Walking Route.	Find easiest and fastest route for your destination.	Supports different maps types: Normal map, Satellite map, Terrain maps
305	Voice GPS Direction Driving	88	fizapps	100000	Maps & Navigation	4.41	1432	Medium ranked	2018 January	2018-09-22	Everyone	FREE	4.0.3	Road Traffic Navigation	Mapping & routing												Voice route navigation on world maps	Different maps Normal, Satellite, Terrain and Hybrid	Driving routes for Car, Bike, Bus and hill area tourist’s	Get navigation with voice advice
306	Free Offline Maps & Gps Navigation For Car	81	Free Apps Laboratory	100000	Travel & Locale	4.07	328	Highly ranked	2018 July	2019-04-22	Everyone	FREE	4.0.3	Road Traffic Navigation	Mapping & routing												Gps route tracker direction find location on map	Offline gps map satellite best free app	Gps route finder without internet	Offline gps navigation maps & tracking drive route	Free gps navigation that talks and no data required.
307	Driving Route Voice Directions & Navigation System	87	subhanapps	100000	Lifestyle	4.33	207	Unranked	2018 August	2018-10-04	Everyone	FREE	4.0.3	Road Traffic Navigation	Mapping & routing												Live traffic and weather	Navigation with Live traffic	GPS Route Finder & Transit	Driving Directions, Gps Navigation, Earth Maps	Cycling map, walking map and pedestrian map
308	Driving Maps Navigator & Traffic Alerts	88	AppsDen	100000	Shopping	4.42	1060	Highly ranked	2018 September	2019-01-12	Everyone	FREE	4.2	Road Traffic Navigation	Mapping & routing												Driving Route Voice Directions & Navigation System is compatible to all types of navigations: car navigation, bus navigation, motorbike navigation and pedestrian’s navigation	track the best driving directions within few seconds.
309	GPS, Maps, Directions, Traffic, Compass Navigation	83	Offline Maps & Productivity	100000	Maps & Navigation	4.17	541	Highly ranked	2017 August	2019-01-30	Everyone	FREE	4.1	Road Traffic Navigation	Mapping & routing												Find area between two points of interest	Find traffic around you before you plan to travel out	Find and automatically reroute traffic as conditions change on the road	Find traffic alerts along your destination and around you	Find real time routes and traffic conditions with voice navigation	ind gas stations and the cheapest gas prices on your drive
310	Maps, GPS, Navigation & Driving Route Directions	86	Photography Photo Editor Apps	500000	Maps & Navigation	4.32	1691	Unranked	2018 July	2019-02-15	Everyone	FREE	4.1	Road Traffic Navigation	Mapping & routing												Maps, GPS, Navigation & Driving Route Directions, Street View providing accurate GPS to the users	Maps, GPS, Navigation & Driving Route Directions, Street View providing different types of Maps for the android users	Maps, GPS, Navigation & Driving Route Directions, Street View providing live area traffic of all locations in the Maps	Maps, GPS, Navigation & Driving Route Directions, Street View app is not storing any data any where without user information
311	Earth Map Live GPS, Street View Navigation Transit	83	appsclub	1000000	Travel & Locale	4.17	11485	Top Ranked	2017 March	2019-05-25	Everyone	FREE + In-App	4.1	Road Traffic Navigation	Mapping & routing												See the world in update point of view	Determine auto current location	Find your accurate driving, railway and walking route	Available all local languages
312	Voice GPS Navigator: Live Traffic & Transit Maps	85	App Scales Studio	1000000	Travel & Locale	4.25	2203	Top Ranked	2018 May	2019-05-23	Everyone	FREE	4.1	Road Traffic Navigation	Mapping & routing												Route finder driving and find the walking route	Live earth map online in real-time Available 24/7	Speaking and writing distance, time voice instructions	Search by location name or street name or city name.
313	GPS Traffic Route Finder & Route Direction	86	Alpiyalian Apps	100000	Tools	4.31	1598	Medium ranked	2017 August	2019-03-25	Everyone	FREE + In-App	4.1	Road Traffic Navigation	Mapping & routing												voice GPS and complete GPS and voice commands	user can now drive the root drive using the accurate route navigation and system.	traffic zone using high-traffic
314	bGEO GPS Navigation	83	GEOPHONE GROUP INTERNATIONAL Oy	100000	Travel & Locale	4.16	2876	Medium ranked	2016 February	2018-12-28	Everyone	FREE	4.1	Road Traffic Health & safety	Real-time traffic information/ alerting				Events warnings (accident, traffic police and others.)	Automatic usage of road conditions info (road closures, direction change, turn restrictions etc.).						Physical environment	Free OSM (OpenStreetMap) maps	Offline and online navigation	Advanced voice navigation	Speed camera warnings
315	Live GPS Navigation: Offline Maps and Navigation	87	Alpiyalian Apps	10000	Maps & Navigation	4.34	303	Medium ranked	2018 July	2018-07-18	Everyone	FREE + In-App	4.1	Road Traffic Navigation	Mapping & routing												Live traffic updates for driving.	Offline map with route and navigation	Route guidance with voice direction"	Get your current location street view
316	Traffic Info and Traffic Alert	75	Grabow Commuter	100000	Maps & Navigation	3.75	879	Medium ranked	2014 November	2019-01-23	Everyone	FREE + In-App	4	Road Traffic Navigation	Mapping & routing												Avoid traffic jams	Traffic map based on google real-time traffic	Auto-update traffic map every 3 minutes	Store multiple routes and regions	Start google map navigation out of traffic map
317	Magic Earth Navigation & Maps	87	General Magic	500000	Maps & Navigation	4.34	11040	Highly ranked	2015 July	2019-05-14	Everyone	FREE	5	Road Traffic Navigation	Mapping & routing												Turn-by-turn navigation	Crowd-sourced Traffic	Head-up Display (HUD)	Speed Warnings	OFFLINE MAPS – No mobile internet costs – Navigate without internet
318	Navigation for Google Maps Go	86	Google LLC	10000000	Travel & Locale	4.3	33643	Top Ranked	2018 July	2019-05-17	Everyone	FREE	4.4	Road Traffic Navigation	Mapping & routing												Provides real-time, turn-by-turn navigation when used with Google Maps	Get navigation for driving, walking, bicycling and motorcycles, where available	Hear voice-guided navigation in more than 50 languages
319	Maps - Navigate & Explore	87	Google LLC	5000000000	Travel & Locale	4.34	10245619	Top Ranked	before 2010	2019-05-24	Everyone	FREE	5	Road Traffic Health & safety	Real-time traffic information/ alerting				Save time with automatic rerouting based on live traffic, incidents, and road closures	Beat traffic with real-time ETAs and traffic conditions						Physical environment	Offline maps to search and navigate without an internet connection	Catch your bus, train, or ride-share with real-time transit info
320	Save Location GPS	92	Rayo Infotech	100000	Maps & Navigation	4.59	3461	Highly ranked	2016 September	2019-05-16	Everyone	FREE + In-App	4.1	Road Traffic Navigation	Mapping & routing												App will work with and without internet. You can save new location without internet.	You can see maps in Roadmap, Satellite, Hybrid and Terrain views.	Navigate with ease and find the quickest route to all your destinations with Save Location App.	Easily export all the location data into a CSV file so you can easily make use of that data.
321	GPS Navigation Route Maps - Driving Directions	82	GPS Navigation Map	10000	Maps & Navigation	4.1	121	Medium ranked	2018 July	2018-07-25	Everyone	FREE	4.1	Road Traffic Navigation	Mapping & routing												GPS Navigation System	Map Voice Navigation	Online & Offline Navigation	Traffic information	Driving and walking
322	GPS Route Finder App: Directions, Navigation Maps	87	Hi-Class Apps: Gps Route Finder, Maps & Navigation	100000	Maps & Navigation	4.35	281	Medium ranked	2018 October	2018-12-18	Everyone	FREE	4.1	Road Traffic Navigation	Mapping & routing												avert about traffic jams	get speed limit & speed camera alerts with GPS route tracker	voice GPS Driving directions
323	GPS Smart Route Finder,Traffic ,Navigation App	68	Top 100 Android Apps	1000	Maps & Navigation	3.4	5	Unranked	2018 April	2018-12-15	Everyone	FREE	4.1	Road Traffic Navigation	Mapping & routing												Helps to find the driving route	drive with voice. turn by turn instruction with a clear voice.	find the distance and traveling time,	route navigation, map location, GPS coordinates	Offline - offline maps you save mobile data.	Traffic information - live and accurate traffic information	Real-time route sharing.
324	GPS Route Finder	87	AppX Apps	5000000	Lifestyle	4.33	9017	Top Ranked	2018 January	2019-05-29	Everyone	FREE	4.0.3	Road Traffic Navigation	Mapping & routing												Highly Live Traffic areas on Map and save your time	Find your current location, shortest walking and shortest car driving route.	Speedometer allow user to track its car speeds at round time.
325	Voice Navigation, Live Driving Maps	87	buatech	100000	Business	4.36	1342	Highly ranked	2018 March	2019-03-07	Everyone	FREE	4.3	Road Traffic Navigation	Mapping & routing												allow you to access location through voice using google maps navigation through voice you can search Offline maps to get directions and use navigation system without an internet connection	track out live traffic situation from start to end navigation and updates its user along with alternative paths with complete statistic	track out your car’s current location with the help of gps tracker or car track and location tracker
326	Radar Trap	79	Diogo Ferreira Dev	500000	Travel & Locale	3.97	3171	Unranked	2011 June	2019-01-15	Everyone	FREE	4.1	Road Traffic Health & safety	Speed camera & police detector				helps you avoid being caught in speed camera traps.	It informs the driver about his current speed, the maximum speed considered by the radar and the distance to the police speed radar with visual and audio information.	It allows the driver to add to the database new radars and speed traps that he/she might find in the road.					Human
327	GPS Speed Camera Detector Free - Speed Alert App	80	Live Data Navigators And Campaigners	100000	Travel & Locale	3.98	115	Medium ranked	2018 October	2019-04-18	Everyone	FREE + In-App	4.1	Road Traffic Health & safety	Speed limit warning				use GPS as a speed camera radar detector which provide the real speed limit alert	GPS speed camera app will give you the traffic status with the help of speed camera radar on road.	show you the current speed limit and the upcoming speed limit changes with GPS speed limit alert.					Human- vehicles	use the database of previously detected hazards on the road and provide that information.
328	GPS Speed Camera Tracker: GPS Maps Radar Detector	83	Hi-Class Apps: Gps Route Finder, Maps & Navigation	500000	Maps & Navigation	4.17	290	Highly ranked	2018 October	2018-12-08	Everyone	FREE	4.1	Road Traffic Health & safety	Speed limit warning				Get real-time speed camera voice alerts and fixed speed camera locations.	Get the idea about speed limit changes, speed limit alarm and exceeding the road speed limit.	Display real-time alerts with the best speed camera detector system using GPS					Human- vehicles	Make your drive safely and forget about mistakes or fines	route finder and easy GPS navigation	Check the traffic status on road	Real-time traffic alerts
329	radarbot pro simulator	87	martin edward	500000	Entertainment	4.37	1827	Highly ranked	2017 February	2019-02-23	Everyone	FREE	4.0.3	Road Traffic Health & safety	Speed camera & police detector				helps you avoid being caught in speed camera traps	It informs the driver about his current speed, Detection of police the maximum speed considered by the radar and the distance speed radar with visual and audio information	The radar simulates scanning the area around and looking for people! When the search is completed, you see the location of all the people who are nearby on the map					Human	The radar simulates scanning the area around and looking for people! When the search is completed, you see the location of all the people who are nearby on the map	Battery saving mode. Free radar over gps You will continue to receive warnings while the screen is off.	Beep This software has been designed taking into account its use on British roads; its interface provides all necessary information in a clear manner
330	GPS Voice Navigation And Speed Camera	60	vipapps	500	Maps & Navigation	3	2	Unranked	2018 May	2018-05-15	Everyone	FREE	4.1	Road Traffic Health & safety	Speed camera & police detector				helps user find Speed cameras on road and over speed alerts.	avoid traffic jams						Human	helps user showing accurate voice directions, route & nearby places
331	GPS Speed Camera Detector: Speedometer Speed Alert	68	AC Soft Technologies	1000	Travel & Locale	3.4	5	Unranked	2018 August	2018-10-30	Everyone	FREE	4.0.3	Road Traffic Health & safety	Speed camera & police detector				Voice navigation prevents the chances of getting caught up by fixed speed camera and mobile speed camra.	shows your average speed and maximum speed in analog gauges. Speed alarms pop-up and notify you when exceeding the maximum authorized speed limit of your local area						Human
332	Voice Driving Traffic Alerts & Navigation	86	subhanapps	10000	Tools	4.28	102	Unranked	2018 July	2018-07-22	Everyone	FREE	4.2	Road Traffic Navigation	Mapping & routing												Navigator for driving voice recognizer app will recognize your voice and draw a clean route from your current location that speaks up location.	provide you with the shortest path with minimum traffic	Get all the information about nearby places
333	Speed Camera Detector: GPS Compass & Speedometer	82	EBrain Tech	10000	Travel & Locale	4.08	38	Unranked	2018 January	2018-02-13	Everyone	FREE + In-App	4.1	Road Traffic Health & safety	Speed limit warning				Shows current speed and max speed	Send speed notifications to remind you about speed limits	Show speed alarm if driving too fast					Human- vehicles	No matter you are driving reverse or forward just get most accurate speed in your desired scale based on your device GPS sensor.	Digital display of speedometer	Ability to stop and return to GPS speed monitoring	GPS speedometer for cars, bikes, bicycle, trucks	Maximum speed, average speed, total distance cover
334	GPS Speed Camera Detector - Radar and Speedometer	86	ARS Studio	50000	Maps & Navigation	4.31	240	Medium ranked	2018 May	2018-07-27	Everyone	FREE	4.1	Road Traffic Health & safety	Speed limit warning				give you the maximum speed limit and visual and audio navigation with speed camera.							Human- vehicles	helps in driving safely and forget about fines forever with speed limit camera	is a community made speed camera map across the world, with which you can share speed camera GPS.	Voice navigation speed camera for your routes
335	Speed Camera,set your speed limit and speedometer:	85	wow apps	1000	Travel & Locale	4.24	50	Unranked	2018 September	2018-09-22	Everyone	FREE + In-App	4.0.3	Road Traffic Health & safety	Speed camera & police detector				A speed trap, speedtrap detector, speedtrap alert, speedtrap camera exists wherever traffic enforcement is focused on extracting revenue from drivers.	This app is high speed cameras detector or traffic app and speed camera alerts for avoiding a fine of traffic police	Get the real-time alerts of mobile radar traps and fixed speed cameras location					Human	GPS based app	Speed Radar Detector app uses GPS and your internet connection	Display speed limits and warnings
336	Police Radar Speed Camera Detector : All countries	84	Radar Detector Pro	10000	Auto & Vehicles	4.18	117	Medium ranked	2018 September	2018-10-19	Everyone	FREE + In-App	4.4	Road Traffic Health & safety	Speed camera & police detector				Radar warnings in different countries	Displays high-speed cameras and police patrols (if they are marked by other users)	Displays traffic jams					Human	uses GPS and your internet connection to show you where the radars are and help you avoid fines.	Languages: German, Arabic, Catalonian, Chinese, Korean, Spanish, French, Hindi, English, Italian, Japanese, Polish, Portuguese, Romanian, Russian, Turkish.	Voices: German, Arabic, Catalonian, Chinese, Spanish, French, English, Italian, Japanese, Polish, Portuguese, Russian, Turkish.
337	GPS Speed Camera Radar: Speed Alert & Speedometer	76	Hot Peppers	10000	Maps & Navigation	3.76	50	Medium ranked	2018 August	2018-11-03	Everyone	FREE	4.0.3	Road Traffic Health & safety	Speed limit warning				alarms you when exceeding the maximum authorized speed limit of your local area	helps in driving safely and forget about fines forever with speed limit camera.						Human- vehicles	accurate and easiest app used to detect hazards on the road with best GPS speed camera	High speed camera full HD detects speed cameras speed bumps, broken speed bad roads and live speed camera alerts.	Voice command over navigation helps you to simply speak in the destination name and it will show your trip details from Point A to Point B.
338	Voice GPS Driving Directions - GPS Navigation	90	Coloring Games and Coloring Book for Adults	1000000	Tools	4.52	2847	Medium ranked	2018 June	2019-03-22	Everyone	FREE + In-App	4.4	Road Traffic Navigation	Mapping & routing												Search street view, nearby places, route guide and accurate route of voice.	Helps in navigation using accurate maps, GPS route tracker.	Ideal for both car and pedestrian navigation with route.	Keep track of live traffic conditions in the city with the GPS route finder.	Search every place in the world simply through your voice.	Save your time in typing the location name and enjoy your ride.
339	GPS Location Tracker	79	RamsonTech	1000000	Travel & Locale	3.96	3755	Highly ranked	2018 February	2019-05-07	Everyone	FREE	4.1	Road Traffic Navigation	Mapping & routing												Experience the best app to find location history	Easy to use and shows your current address	Track your own live locations and can store	View your complete location points in history	Get address by entering the latitude and longitude points	You can get the location by entering the address	This app will never upload any of personal data or locations and user friendly UI
340	GPS Personal Route Tracking : Trip Navigation	78	appsclub	100000	Travel & Locale	3.9	882	Medium ranked	2016 December	2019-05-03	Everyone	FREE + In-App	4.3	Road Traffic Navigation	Mapping & routing												Navigation guide with time and distance between two locations	Save your visited places track and share with others	Different types of traveling mode, car, bus, bike and walking mode	Travel all around the world and with any traveling method	Different types of maps Normal, Satellite, and street map	Voice Navigation	Safe & fastest Route Search
341	Speed Camera Detector - Best Traffic Cameras Alert	84	Big Fun Free Apps	50000	Maps & Navigation	4.18	139	Unranked	2018 August	2019-01-14	Everyone	FREE + In-App	4.1	Road Traffic Health & safety	Speed limit warning				Speeding Warning.	Real time speed camera warnings are generated.	Live traffic alerts on road.					Human- vehicles	designed to keep you safe and sound	Detect Speed Cameras on road	Red Light Cameras locations	Accurate and reliable speed camera tracker.	Speed camera detector app perfectly detects the speed.	Large database of traffic cameras to explore.	The notification is given in real time by this speed camera detector app.	This awful app also provides the road block alerts.
342	GPS Navigation - Map Locator & Route Planner	92	Video Downloader - Download Videos - Video Player	1000000	Maps & Navigation	4.6	22715	Top Ranked	2018 May	2019-01-25	High Maturity	FREE	4.4	Road Traffic Navigation	Mapping & routing												Route Planner will plan the shortest route for driving, running, walk, ride & transit. It will calculate the distance and time between any two locations on the map.	See route and navigate to destination step by step with detailed guide.	Help you to search and discover the world with rich details for over 100 million points of interest. You can also search by voice.	Locate your mobile phone location and easily to save and share your GPS location with friends.	You can choose different types of maps as you like, such as typical, terrain, satellite view.
343	CAR:GO - Go Anywhere	86	CAR:GO Technologies	100000	Maps & Navigation	4.28	2988	Highly ranked	2015 June	2019-04-13	Everyone	FREE	4.1	Other Road Traffic apps	Taking taxi/ Car service/ Vehicle renting												Choose Payment option	Tap to order a car	Rate your experience
344	Truckfly by Michelin- truck driver's app	92	Manufacture Française des Pneumatiques Michelin	100000	Maps & Navigation	4.6	3620	Highly ranked	2015 July	2019-04-25	Medium Maturity	FREE	4.1	Road Traffic Navigation	Parking												guides you on your route to find any truck stop: parking lots, service stations and roadside diners.
345	Route Finder	87	Galaxy Apps Studio	5000000	Productivity	4.33	25717	Unranked	2015 November	2019-03-11	High Maturity	FREE	4.4	Road Traffic Navigation	Mapping & routing												Find all Nearby Places	This app will not upload your personal info/locations & will store the locations in your phone memory only.	Various Route Maps types: Route Map View Like :- Satellite, Normal, Hybrid and Terrain	helps you to navigate from one place to another place.	gives you accurate Distance, traveling time and shortest path to reach from one place to another place and helps to save your valuable time and efforts while searching for addresses	gives you all history of your recently Visited Places.
346	GPS Route Finder : Maps Navigation and Directions	82	Sink Apps	10000000	Maps & Navigation	4.11	147505	Highly ranked	2014 December	2019-04-30	Everyone	FREE	4.1	Road Traffic Navigation	Mapping & routing												Route Finder Helps you to Find distance and traveling time between start and ending location with shortest and easiest path available.	Helps to find the driving route between any two locations around the world.
347	GPS Navigation Maps: Earth Map & Travel Navigation	88	appsclub	1000000	Travel & Locale	4.41	10238	Medium ranked	2017 April	2019-05-03	Everyone	FREE + In-App	4.1	Road Traffic Navigation	Mapping & routing												calculate travel distance between two ordinates/ location	Available in all county local languages	Automatic re-route feature if you forget any turn for transport vehicle drivers	Make correct and shortest driving route worldwide	Live earth historical and attractive places photo capturing feature	Find your accurate driving and walking route	Spoken and written distance, time and route instructions
348	Route Finder Navigation and Location Sharing	83	zongley	100000	Maps & Navigation	4.14	316	Highly ranked	2018 July	2018-11-16	Everyone	FREE + In-App	4.0.3	Road Traffic Navigation	Mapping & routing												Route finder	Search location through voice	GPS map and navigation	Identifying and navigation to nearby places	Route Finder with step by step way points
349	Voice GPS Driving Directions – Lite	90	Delta Raza Studio	1000000	Maps & Navigation	4.5	6011	Top Ranked	2018 January	2019-05-13	Everyone	FREE	4.1	Road Traffic Navigation	Mapping & routing												Get driving directions With help of voice navigation and maps navigation and direction just say the name of the destination point	This gps app helps with the maps and voice directions by using 3G, 4G, Wi-Fi hotspots and LTE services	Users can plan their trips ahead of time with proper ETAs and walking directions in this gps apps for android with voice driving directions turn by turn.	A gps map voice supports walking directions and navigation that talks	This gps apps for android with voice helps in knowing current traffic conditions of the city for safe travel with driving directions turn by turn.	Pick accurate gps coordinates in direction maps and navigation for driving
350	Radarbot Free: Speed Camera Detector & Speedometer	89	Iteration Mobile & Vialsoft Apps	10000000	Maps & Navigation	4.46	109202	Top Ranked	2016 March	2019-05-16	Everyone	FREE + In-App	4.1	Road Traffic Health & safety	Speed limit warning				Sound Alerts when approaching a speed camera.	Warnings when breaking the speed limit.	Vibrating mode for motorists					Human- vehicles	warns you about all kinds of speed cameras: - Fixed speed cameras. - Potential mobile cameras (reported by users). - Tunnel cameras. - ANPR cameras. - Traffic light cameras. - Dangerous traffic areas.	It can be integrated with any GPS navigator such as the Maps application, allowing you to simultaneously receive navigation Alerts	Battery saving mode. The application is able to work in the background. You will continue to receive notifications even with the screen turned off.	Simple and functional interface. You can see the distance to the nearest speed camera, it’s location, direction and speed limit all in real time.	Warnings for the direction in which you are travelling. The application automatically dismisses speed cameras in the opposite direction or outside your route.	Verification of notifications. The reliability of speed camera notifications is calculated in real time, according to the information reported to the platform by all users.
351	Police Detector (Speed Camera Radar)	85	M.I.R.	1000000	Auto & Vehicles	4.27	9886	Top Ranked	2017 April	2019-05-20	Everyone	FREE + In-App	4.1	Road Traffic Health & safety	Speed camera & police detector				Displays high-speed cameras and police patrols (if they are marked by other users)	Displays traffic jams	Shows speed limits on road sections near high-speed cameras and police patrols (if speed limits are introduced by users)					Human	You can also mark road events like road accidents, road repairs, weight control and ask for help from other users of the application if you have a problem on the road.
352	E-Challan Surat Traffic Police	54	Fireball Technologies	10000	Social	2.71	165	Unranked	2016 October	2017-02-24	Everyone	FREE	3.2	Other Road Traffic apps	Insurance & fine												help to Before you get a challan to your home check your pending and paid challans	E Challan Surat City app currently supports e-challans generated by Surat Traffic police Only.	to make you aware of this and check if you have been fined ever by the Surat Traffic Police, we have make this free eChallan app for Surat City.	Know Traffic Violations for any Two -Four Wheeler / Other Vehicles.	Check challan or your vehicle fine details	Check fine amount and its current status of payment.
353	Gps Navigation - Traffic Alert & Maps	84	157SAW apps	10000	Maps & Navigation	4.2	111	Unranked	2018 April	2018-04-26	Everyone	FREE	4.0.3	Road Traffic Navigation	Mapping & routing												Gps tracker offline maps and gps navigation	Location maps with city navigation gps	Map quest application with live navigation app	Gps map include bus route map, pedestrian map, bicycle map, car
354	Live Map - GPS Navigation Traffic Route Directions	86	appsFrBAS studio	50000	Maps & Navigation	4.29	167	Medium ranked	2017 October	2018-12-18	Everyone	FREE	4.0.3	Road Traffic Navigation	Mapping & routing												Find easiest and fastest route for your destination	Speed up your GPS location finding	Road Map with Location and km offline	Location tracker on map by phone number	Route planner for cars, bikes and walking to any global address
355	GPS Offline Maps, Navigation, Directions & Traffic	82	JVSTUDIOS - Maps & Personalization	1000000	Maps & Navigation	4.1	3303	Top Ranked	2016 December	2019-05-14	Everyone	FREE + In-App	4.1	Road Traffic Navigation	Mapping & routing												Offline maps of all countries in the world	Free map updates multiple times per year	Traffic Updates - Keeps you updated with the traffic condition in your area and the places you want to visit by giving you live traffic updates	Navigator/Live Navigation – Navigate faster to the destination	Speed limit warnings – Get up to date speed warnings	Driving and walking - ideal for car and pedestrian navigation with route
356	Traffic Near Me : GPS Navigation Maps Traffic	87	Best Buddies Studio	1000	Communication	4.33	9	Unranked	2017 July	2017-07-29	Everyone	FREE	2.2	Road Traffic Navigation	Mapping & routing												Live routing with Real-Time Traffic & Road Map info using Google	Voice guided navigation for easy navigation	Live maps, consistently edited and updated by Google Live maps	Automatic rerouting as conditions change on the road	Get there faster with real time updates.
357	Live Traffic Route Finder	81	Appsomania	100000	Tools	4.04	317	Unranked	2018 May	2019-04-04	Everyone	FREE	4	Road Traffic Navigation	Mapping & routing												Slow Traffic: Red Lines	Medium Traffic: Orange Lines	Fast Traffic: Green Lines
358	Driving Voice Navigation GPS, Maps & Traffic Alert	87	kmapps	100000	Tools	4.34	410	Unranked	2018 May	2018-07-07	Everyone	FREE	4.0.3	Road Traffic Navigation	Mapping & routing												GPS Route Finder & Transit	Maps Navigation Live	Offline map and navigation app	Navigation Traffic, GPS, Maps and Guide	Live traffic and weather
359	Driving Voice Gps Navigation & Maps Traffic	88	sarmad.Apps	100000	shopping	4.4	948	Medium ranked	2018 April	2018-11-07	Everyone	FREE	4.2	Road Traffic Navigation	Mapping & routing												Speed limit warnings with live satellite view show you the current speed limit and the upcoming speed limit changes on every map turn with map tracker.	Voice execution facility closer execute guideline to disposition with updated voice map hiking trail maps updating Moscow maps freeway an osm planned directly get gps navigation map and delete gps ,autotrack ,delivery routing ,	Park easily with parking place suggestions with gps positioning gps route finder.	Quite or avoid speeding tickets with Speed camera warnings
360	Traffic Near Me: Maps, Navigation	77	Think Soft Apps	100000	Maps & Navigation	3.83	403	Medium ranked	2017 July	2017-10-05	Everyone	FREE	4.0.3	Road Traffic Navigation	Mapping & routing												Live routing with Real-Time Traffic & Road Map info using Google Maps.	These Google Maps that supports 220+ countries and territories	Voice guided navigation for easy navigation	Live maps, consistently edited and updated by Google Live maps	Automatic rerouting as conditions change on the road	Find GAS stations and Restaurants for quick stops	Beat traffic with real-time navigation, ETAs and traffic conditions
361	Google Maps Go - Directions, Traffic & Transit	84	Google LLC	50000000	Travel & Locale	4.2	29252	Top Ranked	2018 January	2018-11-30	Everyone	FREE	4.1	Road Traffic Navigation	Mapping & routing												Find the fastest route combining two-wheelers, metro, buses, taxi, walking and ferries	Ride the metro, bus or train with live city public transport schedules	Navigate your car or two-wheeler with Navigation for Google Maps Go (https://goo.gl/2P5H2Z)	Step-by-step directions with route preview, helping you plan your trips ahead of time	Get there faster with real-time traffic information and traffic maps
362	Standard Insurance UltraSafe	60	Scope Technology	100	Productivity	3	1	Unranked	2016 October	2017-03-06	Everyone	FREE	4	Road Traffic Health & safety	Driving/driver behaviour based feedbacking				roadside emergency assistance	track car’s activities such as acceleration, braking and …		Feedback about driving activities (speeding, acceleration, braking, distraction) and get driver scores				Human	View trip history	Track the distance travelled on a graphical dashboard	Know the location and route	Parking feature	UltraSafe telematics device
363	Driver Fatigue Alarm System	54	FAPF App Coder	500	Auto & Vehicles	2.71	7	Unranked	2016 December	2016-12-27	Everyone	FREE	4.4	Road Traffic Health & safety	Drowsiness management				Once the system detects that the driver is under fatigue driving, it will send a warning signal immediately to the driver.	The warning system will make a sound to wake the driver, which is the other very important function of this system.	When the warning of fatigue sounds, the driver must lean immediately to take a rest and avoid an accident. If the driver continues to drive without any action, the system will remind the driver, sounding alert, whenever necessary.					Human	"Driver Fatigue Alarm System" utilizes camera image capture and digital image processing	With its artificial intelligence algorithms, it ensures that the driver will be promptly warned when fatigue occurs to protect life and property
364	N&Drive	40	Newbury Corporation	100	Maps & Navigation	2	3	Unranked	2018 October	2018-10-12	Everyone	FREE	4.4	Road Traffic Health & safety	Driving/driver behaviour based feedbacking				Detects when driving starts and stops			Feedback about driving activities (speeding, acceleration, braking, distraction) and get driver scores				Human	View trip history	This App runs in the background and uses GPS. Continued use of GPS running in the background can dramatically decrease battery life.	A valid activation code is needed to use this app.	uses the phone’s sensors to measure your vehicle’s driving dynamics
365	SafeRideNOW App	100	DashTech LLC	500	Travel & Locale	5	4	Unranked	2018 January	2018-09-28	Everyone	FREE	4.4	Road Traffic Health & safety	Safe driver service	This app gives you access to professional and vetted personal drivers to drive your car.	Order a driver in less then 30 seconds	See your driver approaching on a map in real time and know their ETA								Human	Automatically bill to your credit card with option to tip	SafeRide Service is only available in the metro Atlanta, Georgia area at this time	Get you and your car home safely after drinking alcohol; Ambulatory (Outpatient) medical and dental procedures
366	Road Skippers - drive & compete & earn	78	Motosmarty - apps for smart drivers	5000	Lifestyle	3.92	115	Unranked	2015 December	2019-03-08	Everyone	FREE	4.0.3	Road Traffic Health & safety	Driving/driver behaviour based feedbacking							Feedback about driving activities (speeding, acceleration, braking, distraction) and get driver scores	Helping to increase driving skills			Human	Rewards for good drivers	This App runs in the background and uses GPS. Continued use of GPS running in the background can dramatically decrease battery life.	Never gives personal information or contact details away
367	Trips Driver -Non-Emergency Medical Transportation	0	Trips Company Inc	100	Travel & Locale	0	0	Unranked	2018 February	2018-11-17	Everyone	FREE	4.4	Other Road Traffic apps	Transportation for special need												On the day of the scheduled ride, the patient will be able to track the vehicle on a live map and see it moving towards him or her.	As a driver, you will have to option to call or text the patient and arrange for any extra requirements if needed or get more details needed for pickup and drop off.	Navigating towards the pickup point is very straightforward and you have a number of options to contact the patient when you arrive at the location: you can "buzz" him / her to let them know you arrived. You can use in-app chat functionality to send messages or even call them through the app as well.	The patient will only be charged for the time and distance they travel, after being picked up. If they'd like you to wait for them and provide a return journey, they can also schedule it.	After picking up the customer, you also have a navigation feature that takes you to the drop off point for your patient. All is built inside the app so no typing of addresses is necessary.	Driver and Dispatch support is always on call and available and it's easy to contact us or your Dispatch through the app. You can also email and provide feedback, for which we would be very grateful. We are a young startup trying to make things easier for those who need non-emergency medical transportation and those who drive for them.	Payment is handled exclusively through the patient's credit card and no cost is covered by their insurance. We pay you on a scheduled payment plan as agreed with your Trips representative. Oftentimes this is between than 1-2 weeks, which is significantly better than what an insurance company would pay.	At the end of the trip, simply press Finish Trip and we will charge the customer's card. We pre-authorise payments beforehand so our risk of not getting paid is minimal.	A detailed list of your past and upcoming orders is always available in the app.	The app is extremely intuitive and easy to use and receiving scheduled trips is very straightforward with all the information necessary.	Locating you with the GPS in your smartphone. The dispatch will see your location in real time.	The app tracks your drivers' location in real time and provides this information to the customer so that all parties know when the transportation vehicle will arrive.
368	C-The Difference Bordeaux	73	NeoGLS	1000	Maps & Navigation	3.67	30	Medium ranked	2017 June	2018-11-09	Everyone	FREE	5	Road Traffic Health & safety	Real-time traffic information/ alerting				Road Hazard Warning	Road Works Warning	get the information about the traffic or road events around you in real time during your daily commute in the urban area of Bordeaux					Physical environment	Park and Ride information	Parking information	Signal violation	In-vehicle signage
369	Highway Weather	83	Voyage Studios	100000	Weather	4.15	954	Highly ranked	2013 January	2019-03-28	Everyone	FREE + In-App	4.2	Road Traffic Health & safety	Real-time traffic information/ alerting	Get recommendations for the best time to start your driving			Check the current weather through your entire road trip and compare city forecasts side-by-side. See if there's snow in that high mountain pass or high winds across that lonely rural highway, all at the same time.	Be alerted about severe weather alerts along your route.	View highway camera images for your trip from nearby traffic cameras.					Physical environment	View the full route of your trip or individual legs with interactive Google Maps.	It's not just the temperature: Wind and precipitation levels inform whether travel is safe.	Adjust the time of your trip to see the forecast up to several days ahead (use the slider!).	Add planned rests to account for stops.	Check extended weather forecasts for daily summaries.
370	C-SEGURO	100	Scope Technology	10	Lifestyle	5	2	Unranked	2018 October	2018-10-29	Everyone	FREE	4.1	Road Traffic Health & safety	Driving/driver behaviour based feedbacking							Feedback about driving activities (speeding, acceleration, braking, distraction) and get driver scores	Helping to increase driving skills	presentation driving tips		Human
371	Voorop rijcoach	0	Risk Technology Ltd	100	Maps & Navigation	2.2	12	Unranked	2015-06-01	2019-04-24	Everyone	FREE	4.3	Road Traffic Health & safety	Driving/driver behaviour based feedbacking							Advising drivers about the following events: 1) Harsh acceleration 2) Harsh deceleration 3) Speed limit exceeded by more than 10%	The driver's score is calculated and displayed for each individual journey and for each day / week			Human	To use the Voorop App, the user must have received the VOOROP OBD device and installed it into the car and his / her personal account information received and activated.
372	Performance	77	Blue Tree Systems Ltd	500	Business	2	2	Unranked	2016-02-01	2018-03-21	Everyone	FREE	4.2	Road Traffic Health & safety	Driving/driver behaviour based feedbacking				Detects driving infringements and reduce driver’s score and near real-time feedback to the driver	Determines when the driver is over-speeding		Feedback about driving activities (harsh acceleration and deceleration; over-revving; idling; coasting; use of cruise control; harsh braking; speeding; brake usage; and hard cornering)				Human	This app requires a Blue Tree Systems company account with the Mobile Workforce product enabled and a valid username and password.	This App helping to promotes good fuel consumption and reduced wear and tear on the vehicle	Measures the driver’s ability to respect and adhere to driving and working legislation and road speeds.
373	bSafeMobile - Drive Focused	75	Cogosense Technology Incorporated	100	Productivity	4.2	5	Unranked	2016-05-01	2019-03-21	Everyone	FREE	4.3	Road Traffic Health & safety	Distraction management				detects driving state and automatically place the device in a Safe Mode while driving. Automatic responses to incoming Calls and Text messages.	In Safe Mode the device is silenced, incoming calls and texts are automatically replied to with an text message, and access to emails and browsing is restricted.	Handsfree override: If enabled, handsfree mode detects whether a wired or Bluetooth headset is attached and permits handsfree use of the device.	Feedback is provided to young drivers and families through on‑device reporting of safety scores, infractions and events. Safety reports are only visible when not driving.				Human	The bSafeMobile app can be made active only at certain times of day and days of the week.	Passenger override: If enabled, a button appears on the curtain screen, allowing a passenger to self-certify as not driving and override Safe Mode.	Whitelisting of specific numbers can be permitted.
374	Mentor® by eDriving for Families	51	eDriving, LLC	1000	Education	2.53	15	Unranked	2017 June	2019-03-18	Everyone	FREE	5	Road Traffic Health & safety	Driving/driver behaviour based feedbacking							Feedback about driving activities (braking, acceleration, cornering, speeding and distraction)	Mentor supports new drivers during the most vulnerable years on the road	providing the necessary coaching for your Teen, and monitoring and helping teen drive better.		Human	View trips	Get a FICO score and immediate rating after each trip	Receive daily, weekly, and monthly trending charts	See how this performance stacks up against other drivers	Get short interactive coaching videos customized to performance	use of this app needs submit account on website
375	Roadger (Unreleased)	0	Roadger	10	Auto & Vehicles	0	0	Unranked	2017-06-01	2017-06-30	Everyone	FREE	Varies with device	Road Traffic Health & safety	Driving/driver behaviour based feedbacking				recording videos with local GPS tracking	Tagging the driving behaviour of nearby drivers and letting them know how they did	Using voice commands for hands-free tagging	Roadger lets you tag nearby users with positive or negative behaviour, and also lets you create video-backed reports for critical driving behaviour or accidents.	Road users evaluated to have bad road behaviour with multiple video recorded incidents will be reported to external authorities.	reporting critical driving behaviour or road accident	location tracking of your friends and private messaging	Human
376	ConnectedCar	0	Scope Technology	10	Lifestyle	0	0	Unranked	2017 May	2018-11-29	Everyone	FREE	4.1	Road Traffic Health & safety	Driving/driver behaviour based feedbacking							View Driver Scores and Driver Behaviour feedback				Human	The application works hand in hand with a MHub telematics device fitted in the vehicle with features allowing you to monitor any driving exceptions arising from other drivers using your vehicle	View trip history	Track the distance travelled on a graphical dashboard	Know the location and route	Parking feature
377	MGD POC	100	Scope Technology	100	Lifestyle	5	1	Unranked	2017 October	2017-10-23	Everyone	FREE	4.0.3	Road Traffic Health & safety	Driving/driver behaviour based feedbacking							View Driver Scores and Driver Behaviour feedback				Human	The application works hand in hand with a MHub telematics device fitted in the vehicle with features allowing you to monitor any driving exceptions arising from other drivers using your vehicle.	View trip history	Track the distance travelled on a graphical dashboard	Know the location and route	Parking feature
378	MobileEye	75	Transworld Technologies Ltd.	100	Auto & Vehicles	3.75	4	Unranked	2018 June	2019-03-15	Medium Maturity	FREE	4.1	Road Traffic Health & safety	Driving/driver behaviour based feedbacking				Captures current location, current speed, Night driving and fatigued driving	Captures Driver Behavior in terms of Over Speed, Rapid acceleration & De-acceleration.						Human	Basic Location tracking.	In Built Distance computation	User can fill the Odometer ,fuel data and Expenses to get Mileage report	Leader-board , it shows top five Drivers along with their driving scores and ratings . Top five drivers will be awarded with best Driver/User.	Easy to install and use	use of this app needs submit account on website
379	Mentor® by eDriving Business	38	eDriving, LLC	1000	Education	1.89	56	Unranked	2017 March	2019-03-27	Everyone	FREE	5	Road Traffic Health & safety	Driving/driver behaviour based feedbacking							Feedback about driving activities (braking, acceleration, cornering, speeding and distraction)	Get a score and immediate feedback after each trip	Receive daily, weekly, and monthly trending charts	Helping to increase driving skills	Human	It’s all measured using your phone’s GPS, gyroscope and other internal sensors.	use of this app needs submit account on website
380	car obidee	85	Devond	100	Auto & Vehicles	4.25	4	Unranked	2018 August	2019-01-22	Everyone	FREE	4.0.3	Road Traffic Health & safety	Driving/driver behaviour based feedbacking				Real time information: Show the current vehicle location, speed, travel time, water temperature, and more vehicle data			Feedback about driving activities (speeding, acceleration, braking, distraction) and get driver scores				Human	Maintenance: Record vehicle maintenance information, and the notification will alert as your setting"	Historical information: Show the vehicle in the historical driving route, the average speed and other information
381	Heritage Auto Correct	100	Scope Technology	500	Lifestyle	5	3	Unranked	2018 February	2018-11-29	Everyone	FREE	4.1	Road Traffic Health & safety	Driving/driver behaviour based feedbacking							Feedback about driving activities (speeding, acceleration, braking, distraction) and get driver scores				Human	The application works hand in hand with a MHub telematics device fitted in the vehicle with features allowing you to monitor your driving behavior or of any other driver using your vehicle.	View trip history	Track the distance travelled on a graphical dashboard	Know the location and route	Parking feature
382	StriveSafe	100	Cartasite LLC	50	Auto & Vehicles	5	1	Unranked	2018 April	2019-05-10	Everyone	FREE	4.4	Road Traffic Health & safety	Driving/driver behaviour based feedbacking							Feedback about driving activities (speeding, acceleration, braking, distraction) and get driver scores	is a plug-and-play mobile app solution that constructively engages drivers, encourages safe driving behavior, and helps correct problematic driving trends using a weekly driver scorecard.			Human	StriveSafe combines these metrics with total driving time and generates a weekly total safety score, giving drivers an overall report of their performance.	StriveSafe offers an efficiency snapshot that highlights engine utilization and idling cost estimates.
383	MINETTA DRIVE	81	MINETTA Insurance	1000	Lifestyle	4.07	29	Unranked	2017 September	2018-11-19	Everyone	FREE	4.3	Road Traffic Health & safety	Driving/driver behaviour based feedbacking							Allows you to check each track separately, findings possible driver errors and read information.	Helping to increase driving skills	Presents tips under the individual feature of your score, given in cooperation with the Safe Driving School of Iaveris!		Human	These factors although autonomously score each driver affecting through customization the overall rating is: 1. Speed ​​2. Concentration 3. Smoothness 4. Readiness
384	DriveProfiler	100	Scope Technology	100	Lifestyle	5	4	Unranked	2017 January	2018-12-21	Everyone	FREE	4.1	Road Traffic Health & safety	Driving/driver behaviour based feedbacking							View Driver Scores and Driver Behaviour feedback	Helping to increase driving skills			Human	View trip history	Track the distance travelled on a graphical dashboard	Know the location and route	Parking feature
385	DriveProfiler Connected Car	100	Scope Technology	100	Lifestyle	5	2	Unranked	2016 July	2016-12-14	Everyone	FREE	4	Road Traffic Health & safety	Driving/driver behaviour based feedbacking							View Driver Scores and Driver Behaviour feedback				Human	The application works hand in hand with a MHub telematics device fitted in the vehicle with features allowing you to monitor any driving exceptions arising from other drivers using your vehicle	View trip history	Track the distance travelled on a graphical dashboard	Know the location and route	Parking feature
386	Mandata SmartDrive	60	Mandata Limited	500	Business	3	3	Unranked	2015 November	2018-08-09	Everyone	FREE	4.1	Road Traffic Health & safety	Driving/driver behaviour based feedbacking				View traffic news from within the App			View daily, weekly and monthly score cards				Human	Share their GPS location from their Android device.	Compare their performance to their peer group
387	Peer+	87	Kisangates Agro Informatics Pvt. Ltd.	100	Productivity	4.33	3	Unranked	2018 April	2018-12-11	Everyone	FREE	4.1	Road Traffic Health & safety	Driving/driver behaviour based feedbacking							Evaluate the Driving behaviour	provide necessary data points to manage the Defensive Driving Behaviour			Human
388	Stardriver	73	BellaDati	100	Lifestyle	3.67	9	Unranked	2018 August	2018-11-30	Everyone	FREE	5	Road Traffic Health & safety	Driving/driver behaviour based feedbacking				brings eCall notification service in case of a crash	emergency contacts will receive an SMS notification with the crash location		monitors driving behavior (maneuvers, mileage and drive time) to derive the driving score	Driving behavior statistics - Driving score - Driver ranking			Human	To achieve this, connect your retrofit plug to your car with this app via Bluetooth using your mobile phone.	View trip history	Continued use of GPS running in the background can dramatically decrease battery life.
389	DriveCare	0	Keeping Roads Safe Technologies Inc.	100	Tools	4.6	20	Unranked	2016-08-01	2019-05-05	Everyone	FREE	5	Road Traffic Health & safety	Distraction management				Silences phone while driving to prevent distraction			We Help young drivers become more aware of their surroundings while behind the wheel, and become better drivers by being aware of their driving behaviour as well as preventing distracted driving.				Human	Trip recording	Download DriveCare and connect it to your car's Bluetooth or purchase a DriveCare smart-vehicle accessory to enable any vehicle.	Identify "high-risk areas" such as playgrounds or subway stations
390	Driver Behaviour Scorecard	0	Seon Design Inc	100	Auto & Vehicles	0	0	Unranked	2016 October	2017-09-11	Everyone	FREE	4	Road Traffic Health & safety	Driving/driver behaviour based feedbacking							Feedback about driving activities (speeding, acceleration, braking, distraction) and get driver scores				Human	The drivers can compare themselves towards the average in their fleet or division and see the trends for the last 5, 30 or 90 days.	Rewards for good drivers	use of this app needs submit account on website
391	Driive	82	Driive Consulting	100	Auto & Vehicles	4.11	9	Unranked	2018 March	2019-04-15	Everyone	FREE	4.4	Road Traffic Health & safety	Driving/driver behaviour based feedbacking				The app connects you directly to our call centre allowing our staff to deal with your incident in a quick and efficient manner.			monitor and observe your driving habits and provide advice to help you produce real savings in both vehicle operational costs and insurance costs.				Human	Safer driving helps to keep your vehicle in a healthy condition and more fuel efficient
392	Xemplar Auto	96	Xemplar Insights LLC	100	Business	4.79	24	Unranked	2015 December	2019-04-24	Everyone	FREE	4.1	Road Traffic Health & safety	Driving/driver behaviour based feedbacking				Roadside Assistance			Driving Behavior Detection	Safety Score and Feedback			Human	Safety Rewards	Granular Analysis of Risks
393	Maneja Seguro	87	Tourmaline Labs™	1000	Auto & Vehicles	4.34	35	Unranked	2017 June	2018-12-05	Everyone	FREE	4.1	Road Traffic Health & safety	Driving/driver behaviour based feedbacking							Maneja Seguro grants a driving habit rating based on different data: • Smartphone use while driving • Speed of the vehicle • Accelerating and braking • Accident detection • Distraction • Distance and driven routes				Human
394	Driving Avatar	37	Autoliv AB	100	Auto & Vehicles	1.83	6	Unranked	2019 February	2019-05-10	Everyone	FREE	6	Road Traffic Health & safety	Driving/driver behaviour based feedbacking							Driving Avatar is an initiative to increase road safety by increasing awareness and encouraging safe driving habits.	You'll get insights into your current driving behaviors and we'll assist you with recommendations on how to become an even safer driver.			Human
395	Teen Safe Driving Challenge	0	Safety Center Incorporated	500	Education	3.8	5	Unranked	2015-03-01	2015-03-29	Everyone	FREE	4	Road Traffic Health & safety	Distraction management				The purpose of the challenge is to develop lifelong safe driving habits by turning off cell phones and other electronic devices when they are in motor vehicles and when they are walking or riding bicycles.							Human
396	Xemplar Drive	100	Xemplar Insights LLC	50	Education	5	10	Unranked	2018 July	2019-04-29	Everyone	FREE	4.1	Road Traffic Health & safety	Driving/driver behaviour based feedbacking				monitors the driving habits of drivers to reduce risks of drivers, vehicles and the goods within.	Xemplar Drive - Family' intelligently detects and reports unsafe driving habits.						Human
397	Traffic Incidents Reports	88	Iskander Gaba	1000	Travel & Locale	4.38	8	Unranked	2016 August	2016-09-10	Everyone	FREE	4.1	Road Traffic Health & safety	Real-time traffic information/ alerting				“Traffic Incidents” is a lightweight app that fetches traffic data for a selected area and lets you know which nearby roads are blocked and what traffic incidents are happening around it in an easy and user-friendly way.	Integrates Google Places API to select your current place or any other place where you wish to see traffic what traffic incidents are happening.	Fetches and parses traffic incidents data from Bing Maps Traffic servers. -See the incidents type, local description, estimated end date and more! -You can see each traffic incident location on map or share it to warn your friends. -Full control: customise the range of search, auto refresh and notification settings.					Physical environment	Periodically refresh data and offline access.	Get notified whenever the database update contains incidents of your interest.	Lightweight and very fast.	User-friendly and easy to use.	Battery friendly and low network usage.	Beautiful material interface.
398	thr car accident lnjury app	0	adnor	100	Education	0	0	Unranked	2018 October	2018-10-10	Everyone	FREE	4.2	Road Traffic Health & safety	Accident record and report				The Car Accident Injury app is designed to help you if you've been involved in an accident.	The app includes a variety of useful functions that can help you gather information about your accident as well as get the help you need.	What to do after the accident - Useful emergency center *Find police station *Call a taxi *Call emergency contact *Call 911					Human
399	Prang - Report Car Incidents & Avoid Traffic	100	Freshly Ground	100	Auto & Vehicles	5	6	Unranked	2018 January	2018-04-17	Everyone	FREE	5	Road Traffic Health & safety	Real-time traffic information/ alerting				Report Accidents or road congestion issues	Share Accident Reports						Physical environment	Set reminders for your insurance, MOT and tax	Find nearby garages and auto centres • Have a look at what services offered by garages • Get Repair quotes for incident damage	The fight against potholes • Letting motorists know where potholes are • Keeping local authorities updated on new potholes.
400	DriveWell	75	Cambridge Mobile Telematics	5000	Maps & Navigation	3.75	73	Unranked	2014 January	2019-03-18	Everyone	FREE	4.4	Road Traffic Health & safety	Driving/driver behaviour based feedbacking							DriveWell gives you feedback about your driving	helping you become a safer and better driver			Human	DriveWell automatically detects when driving starts and stops	use the phone’s sensors to measure your vehicle’s driving dynamics.	The app shows you trip summaries, details on maneuvers, and gives you useful feedback to become a better driver.	DriveWell runs in the background and uses GPS. Continued use of GPS running in the background can dramatically decrease battery life.	A valid registration token is needed to use this app.
401	EverDrive™ - Safe Driving	70	EverQuote, Inc.	100000	Lifestyle	3.5	898	Unranked	2016 April	2019-01-22	Everyone	FREE	5	Road Traffic Health & safety	Driving/driver behaviour based feedbacking				Trips are automatically recorded and scored	Opt in to anonymously share driving data with insurers		Your driving habits improve from personalized feedback	Demonstrate good habits by building a history of safe driving			Human	EverDrive saves you money on auto insurance by using your phone to measure your driving habits.	Instead of paying the same as other drivers, EverDrive users can save up to 30% based on how they drive.	Be rewarded with discounts for driving safely	Choose the discounted insurance offer that's best for you
402	Accident Reporting	40	NTUC Social Enterprises	5000	Auto & Vehicles	2	8	Unranked	2017 August	2019-05-07	Everyone	FREE	4.0.3	Road Traffic Health & safety	Real-time traffic information/ alerting				allows you to capture the photographs and details at the accident scene and complete the report at the comfort of your home.	This provides a useful alternative to motor insurance policyholders who may be hard-pressed for time to file the report within 24-hours of the accident to meet the requirements of the Motor Claims Framework.						Physical environment
403	AYS Accident Report	20	Pixsola Inc.	100	Tools	1	2	Unranked	2018 June	2018-06-10	Everyone	FREE	4.0.3	Road Traffic Health & safety	Accident record and report				Create, view and send an elegant Accident Report with all the necessary information in just a few seconds!	Create and store (personal, vehicle, insurance information etc. ) of those involved in an accident.	Record the date/time of the accident					Human	Take pictures of the vehicles involved.	Capture by satellite map the exact location of your accident (internet needed on device for geo-mapping ).	Voice Record the incident.	Add casualties and witnesses details to the report.	Capture other driver's info, including name, contact and insurance company.
404	Speed Logic Lite	80	Speed Logic Software	100000	Maps & Navigation	4.02	703	Highly ranked	2015 July	2019-05-13	Everyone	FREE	4.4	Road Traffic Health & safety	Speed limit warning				Warning when speed rises							Human- vehicles	Speed Logic Lite does not track or collect your personal data.	Speed Logic Lite is designed for any devices with various screen resolutions including car head units, mobile phones, notebooks, 7" and 10" tablets
405	GPS Speedometer : Odometer & Car Meter	85	JZZ The I.T Solution, Pvt. Ltd.	100000	Tools	4.23	1049	Unranked	2017 August	2018-11-06	Everyone	FREE	4	Road Traffic Health & safety	Speed limit warning				can track your current speed, maximium speed and distance also.	Warning when speed rises						Human- vehicles	support three different velocity unit (km/h, mph and knots ).	GPS Speedometer has a tracking system where you can track your Car and current location on google map. so its work like location tracker.	No internet access necessary	Multiple profiles: for every car, bike cycle	Work applications in the background
406	Speedcams PRO - Europe	81	REDCodeLabs	50000	Maps & Navigation	4.06	835	Unranked	2014 July	2015-01-22	Everyone	FREE	2.2	Road Traffic Health & safety	Real-time traffic information/ alerting				Real time alert types: - Fixed or Mobile speedcams - Heavy traffic - Car accident - Traffic control - Closed roads or roads under constructio	Sound alerts Voice alerts						Physical environment	H.U.D module (Heads Up Display) for night driving	Incidents reporting	NO USER ACCOUNT OR EMAIL REGISTRATION IS REQUIRED	alert Parking tickets
407	SPEED WARNING	77	oshiy	10000	Maps & Navigation	3.87	109	Unranked	2011 June	2011-12-31	Everyone	FREE	1.6	Road Traffic Health & safety	Speed limit warning				It is useful to prevent a speeding while driving a car.	when you exceed the set speed, or when you fall below the set speed, app warn with vibration and sound.						Human- vehicles	This app monitors your movement speed by using the GPS, continues to display.	speed units , MPH(miles per hour), km/h(kilometers per hour), m/min(meters per minutes).	Timing of the warning, "exceeds the set speed" and "falls below the set speed" can choose from two.
408	Speed Limit Free	55	SpeedyMarks	50000	Travel & Locale	2.74	168	Unranked	before 2010	2018-09-12	Everyone	FREE	4.0.3	Road Traffic Health & safety	Speed limit warning				optional warning sounds if your are speeding	adjustable tolerance before warning						Human- vehicles	US and european speed limit signs	adjustable tolerance before warning	supports metric km/h and imperial mph speeds	optionally loop waring sound
409	Flitsmeister	92	Flitsmeister	1000000	Maps & Navigation	4.59	27601	Top Ranked	2011 December	2019-05-09	Everyone	FREE + In-App	5	Road Traffic Health & safety	Real-time traffic information/ alerting				you will automatically be warned of incidents during your trip	alert you for: • Traffic jams / Delays on your route • Road reconstruction • Closed lanes • Incidents • Nearing emergency vehicles	alert you for: • Speed traps • Speedcams					Physical environment	You can submit reports and correct reports of others. We improve this user generated content by using government provided data, images from camera's on the side of the road placed throughout the country and our own Flitsmeister editors.	The traffic information within the Flitsmeister app is generated mostly by our users' input.	Flitsmeister traffic information is broadcasted daily on Q-Music, BNR Newsradio, Traffic Radio, 100%NL, Veronica, 1Limburg, Radio 10, Top Radio and SkyRadio.	Because we use GPS locations in the background, the app may have an impact on your battery consumption, just as other navigation apps do. This also applies for the data usage.
410	Speedometer s54 (Speed Limit Alert System)	87	Anasun	100000	Tools	4.37	163	Unranked	2018 June	2019-02-15	Everyone	FREE	4.1	Road Traffic Health & safety	Speed limit warning				Max speed indicator	Set the speed limit and drive calmly, Speedometer will warn you when you go beyond it.						Human- vehicles	Supports speeds limit up to 160mph in mph mode and 260km/h in km/h mode.
411	Maps Speed Limits	50	Amphebia	50000	Travel & Locale	2.49	426	Highly ranked	2015 August	2018-07-24	Everyone	FREE + In-App	2.2	Road Traffic Health & safety	Speed limit warning				Speed limit alert: play a sound when speeding;	Sound an alert when speeding, even with your screen is off						Human- vehicles	Free one week trial!	This allows for faster speed limit updates (every second, without lag!) and less data usage. It also means you don't need an internet connection all the time.	Necessary to read the speed from the GPS chip in your device.	Please note that an internet connection is required to get the speed limits.	This app will remain active in the background (no battery drainage) and shows an overlay on top of Google Maps when the Maps app is active.	➡️ Activate on app launch, Bluetooth connect or manually;	➡️ Smart Road Cache: you don't need a internet connection continuously; ➡️ Smart Road Align: more accuracy; ➡️ No advertising; ➡️ Privacy guaranteed: We don't store and/or sell your personal information.
412	Speed Detector EVO	79	HyXen Technology	500000	Maps & Navigation	3.96	2679	Unranked	2011 October	2016-09-28	Everyone	FREE	2.3	Road Traffic Health & safety	Speed limit warning				You don't need to keep watching the phone screen all the time while using the application, just listen to sound warning.	You will be aware of a speed trap in front of you.	Driving Mode: Traffic report, Police report, Camera report, Traffic check, and Over speed alert					Human- vehicles	Just place your phone onto the dashboard of your car and then run the speed detector application after your phone received good GPS signal.	Speed Detector EVO serves many countries, including Taiwan, China, HK, SG, USA, UK, NZ, AU, Europe,etc. Please click
413	Speed Alarm & Dashcam	84	SQZSoft	100000	Auto & Vehicles	4.18	1002	Medium ranked	2014 May	2019-05-12	Everyone	FREE + In-App	5	Road Traffic Health & safety	Speed limit warning				give you sound/voice/flashlight alarms when you exceed a speed	Use the accelerometer sensor to detect crash events, and starting saving recorded videos automatically.						Human- vehicles	Record video and take pictures	Can record video and take pictures in the background, even turn off screen.	Control app by voice commands: Change speed limit, start/stop recording video, start/stop taking pictures.	The voice commands can be recognized online or offline. If you are driving in city please use online mode since more accurate, if you are driving countryside or highway please use offline mode since it is much faster and stable. The voice commands can be triggered by clicking physical button, or two-fingers tapping on the speed panel.	Enable HUD (Head-up Display) mode, you can project speed information on your car front windshield	* Directly turn ON/OFF alarms on the main screen, or only turn ON flashlight alarm when you have baby or other passengers sleeping in the car during driving * Supports speed by km/h and mph, can display your current actual speed and altitude * Can display GPS date time and altitude on the screen * Supports 9 different alarm sounds, can use customized .mp3 file for sound alarm * Max 8 buttons for …	* Auto start app when power connected (Android version < 6.0), and close app when power disconnected. How to use this function: Connect charge cable to your android phone with power supply, and hang it on your car front windshield vertically in 10 seconds, the app will start automatically * Supported languages: English, Chinese, German, French, Spanish, Portuguese, Japanese, Russian This app DOES…	Enable Floating window, you will have a floating window above all other applications. So you can use Speed Alarm with other navigation applications at the same time
414	Accurate Speedometer / Digital GPS Speed Meter	77	Maajsol	1000000	Tools	3.84	4480	Highly ranked	2017 November	2019-03-15	Everyone	FREE	4.0.3	Road Traffic Health & safety	Speed limit warning				Just get enable and save your required speed limit for notification alarm.	Enable / Disable Alarm.	Best safety tool while traveling for speed limit camera detection alarm set.					Human- vehicles	1) Accurate Speedometer app: a) Best tool for your smart phone and tablet to measure your journey trip in five different velocity scales with high accuracy real time instant speed view test. b) Light and fast speedometer app for power saver battery with instant speed view tracker. c) No matter you are in a public transport, Metro bus or train, just get the exact speed. d) Get record the highest s…	Top Speed : a) The top speed is automatically saved when it goes beyond maximum record speed. b) Auto save Top Speed for current velocity scale selected ( km/h, mph, mps, knots, ft/s ). c) Easily Reset to 0 before starting new trip.	Geo location ( Current Address ): a) Geo Location features available for an active internet connection. b) Simultaneously updates current address along with city name.	This speedometer app is free and use device GPS sensor with satellite to monitor automobiles or any other moving objects speed.	Use in Car HUD GPS Speedometer Head UP Display doby digital for kmph speed test mph, mps, knots, fts. Paste cell phone holder to windshield speedbox for top speed tracker.	While driving place your phone in holder or any stand to make get speed View at a glance. Use Best way to get speed with HUD display. Also set alarm speed to avoid over speeding.
415	GPS Speedometer : Odometer: Trip meter + GPS speed	85	California Cowboy Studios	500000	Maps & Navigation	4.27	11801	Highly ranked	2017 March	2019-04-26	Everyone	FREE	4.2	Road Traffic Health & safety	Speed limit warning				one can get with GPS speedo the maximum speed, distance, average speed, accuracy etc while traveling							Human- vehicles	Best and precise distance meter	With this trip odometer app you can record all the information about the journey using GPS of mobile phone and measure car speed	heads up display
416	DigiHUD Speedometer	89	James Moss	10000000	Maps & Navigation	4.31	73755	Top Ranked	2012 June	2019-03-31	Everyone	FREE	4	Road Traffic Health & safety	Speed limit warning				Set Warning Speed/Sound: The speed at which the digit color will change to red. An audible alert can also be enabled here							Human- vehicles	Opened by touching the speed displayed in the center of the screen, the menu allows you to: Exit DigiHUD HUD view / Normal view: Switch between HUD (mirrored) and normal displays Help: show help and other information	Brightness: Adjust the screen brightness	Display Color: Choose from 10 customizable colors. Almost every color is available except black	Lock screen rotation: keep the screen in its current rotation even if the device is rotated	Display Preferences: enable/disable screen elements	Statistics: odometer, trip distance, top speed and average speed and version number	Window/Background Mode: Close and open as a re-sizable floating window
417	Speed Trap	81	Marco Stornelli	1000	Maps & Navigation	4.02	52	Unranked	2013 September	2018-12-19	Everyone	FREE	4.1	Road Traffic Health & safety	Speed limit warning				Max Speed Alert with sound and Vibration							Human- vehicles	H.U.D module (Heads Up Display) for night driving
418	HandsFree Answer (Auto Answer)	65	SureMotion	100000	Tools	3.26	1593	Unranked	2014 February	2016-09-16	Everyone	FREE	3	Road Traffic Health & safety	Distraction management				Automatically activate auto answer feature when the application detects you're driving or biking	Auto answer calls when a selected Bluetooth device of your choice is connected	Automatically suspend auto answer feature after you no longer engage in driving activity					Human	Can restrict incoming calls be auto answered from callers in your contacts, starred contacts, or a customary list of phone numbers	(Auto Answer When Driving) is free for use for 30 days.	After a call is auto answered, speakerphone can be automatically turned on	Auto answer calls when earphone/headset is plugged to your phone (avail for Pro version only) Set a time delay before auto answer	Can always auto answer regardless of activity and the status of Bluetooth device	Allow/disallow the second call to be auto answered
419	FleetSafer	32	Cogosense Technology Incorporated	1000	Productivity	1.59	29	Unranked	2015 January	2019-03-20	Everyone	FREE	4.3	Road Traffic Health & safety	Distraction management				FleetSafer uses GPS, engaging automatically when driving movement is detected, bringing up a curtain screen and silencing all calls and notifications. Inbound/outbound calling and all text/email functionality is disabled.	The Emergency Call button allows you to make an emergency call at any time.						Human	Call and message functionality is restored when driving movement ends.	The Passenger button allows you to certify that you are not driving and gain full access to your device.	The End of Drive button permits immediate access to the device when driving stops.
420	Safe Drive: Text Blocker while Driving	94	SafeDrive	1000	Auto & Vehicles	4.68	28	Medium ranked	2018 December	2019-05-09	Everyone	FREE	5	Road Traffic Health & safety	Distraction management				Safe Drive is the ultimate app to have a safe drive by disabling all the messages applications in your mobile phone.							Human	While SafeDrive operates you will still be able to make calls.
421	Car Mode	41	Samsung Electronics Co., Ltd.	10000000	Auto & Vehicles	2.05	1826	Unranked	2017 May	2019-04-15	Everyone	FREE	9	Road Traffic Health & safety	Distraction management				Car Mode is an app for safe, hands free in-vehicle service that really makes a difference in driving.	Safe use of the most used features in vehicle such as Music, Navigation and Phone	Easy to check text messages, schedule using Text to Speech. Connect to supported navigation applications. Easy to check and reply new incoming messages over 3rd party IMs by enabling Text to Speech and Speech to Text features (Facebook Messenger, WhatsApp Messenger, Skype, Viber Messenger, BBM(blackberry)					Human	Record parking location through GPS infomation, Photos or Voice memo
422	Maps Speedometer	79	Amphebia	10000	Travel & Locale	3.97	839	Top Ranked	2012 December	2019-01-16	Everyone	1.49	4	Road Traffic Health & safety	Speed limit warning				Max Speed Alert with sound and Vibration	Set Warning Speed/Sound: The speed at which the digit color will change to red. An audible alert can also be enabled here						Human- vehicles	No advertisements! No internet access necessary, Adjustable colors and styles; Can be used with any app installed on your device	It automatically shows and hides, depending whether a Bluetooth connection is active;	It automatically shows and hides, depending whether Google Maps/Navigation (or any other app of your choice) is active or not;	There is also a manual mode, to control it via the notification bar manually;	Hide it for 10 seconds by touching the overlay;	Adjustable transparency; - Adjustable size;	Adjustable position, just drag it anywhere you like;	This app will remain active in the background (no battery drainage)
423	DriveMate KingKong	85	CARMATE MFG.CO.,LTD.	100000	Maps & Navigation	4.24	1237	Medium ranked	2011 November	2018-10-22	Everyone	FREE	4.4	Road Traffic Health & safety	Speed limit warning				It was mandatory for all Japanese vehicles to be equipped with speed alarms between 1974 and 1986. Reminding you of the chime sounds of those days, this speed alarm is used to make you pay attention to the vehicle’s speed when you exceed a certain limit							Human- vehicles	Persons who want to be aware of the moving speed and distance while driving/riding	Persons who long for the nostalgic “dingdong” speed alarm sounds of the Japanese cars of 1974 to 1986	This application software does not have a volume adjustment function. Use the volume control on the Android device to adjust the sound.	Warning lamp (rightmost lamp) When a "certain condition" is met, the rightmost indicator under the meter lights.	【Warning and cautions】 ■Never operate this application software while you are driving a car. ■If the alarm chime makes you drowsy, stop using the alarm immediately. ■Be sure to use this application software when you are outside. Otherwise, it may not display the accurate speed and distance. ■This application software uses the Location Service, therefore turn ON the Location Service when you use i…
424	SafeDrivePod	55	SafeDrivePod bv	1000	Auto & Vehicles	2.76	34	Medium ranked	2016 October	2019-05-15	Everyone	FREE	4.4	Road Traffic Health & safety	Distraction management				helps you to avoid being distracted by your smart phone during driving.	The device monitors whether you're in the car and driving, when it is impossible to use the phone other than hands free calling.						Human	It can only be used in combination with a small device, the SafeDrivePod, that has to be mounted in your car (www.safedrivepod.com).
425	Car dashdroid-Car infotainment	87	nez droid	500000	Auto & Vehicles	4.36	9204	Top Ranked	2014 November	2019-04-20	Everyone	FREE + In-App	4.4	Road Traffic Health & safety	Distraction management				Read out loud SMS and fast reply using voice commands							Human	Includes Whatsapp, Telegram and facebook messenger reply integration, you can listen to incoming messages and reply without touching the device, start/stop the app using Bluetooth and return from any app to the specially-designed Car Dashdroid homescreen with a press of the Home button while connected
426	AutoMate - Car Dashboard: Driving & Navigation	82	BitSpice	500000	Auto & Vehicles	4.11	5536	Highly ranked	2015 December	2019-02-24	Everyone	FREE + In-App	4.1	Road Traffic Health & safety	Distraction management				With AutoMate, you get the right information at the right time, so you can focus on the road.	Traffic camera alerts,	Voice – Take control of the app through voice commands for navigation, music, and more					Human	Phone – Call your favorite contacts, see call log, and easily dial a number	Messaging – Send and reply to SMS messages, hands free	replying available for many popular messaging apps	Shortcuts – Keep your favorite apps and Android shortcuts at your fingertips. Includes quick settings toggles.	Contextual Information - Receive weather updates, see recent searches, receive speed limit alerts, and more	Media Control – Control many popular media apps using buttons or gestures
427	Sygic GPS Navigation & Maps	89	Sygic.	50000000	Maps & Navigation	4.44	1517770	Top Ranked	2010 November	2019-05-15	Everyone	FREE + In-App	4.4	Road Traffic Health & safety	Real-time traffic information/ alerting				Speed limit warnings show you the current speed limit and the upcoming speed limit changes	Dashcam records the road ahead and automatically saves video in case of an accident	Real-time route sharing lets you share your estimated time of arrival & current position on a map					Physical environment	Dynamic Lane Assistant guides you into the correct lane	Head-up Display (HUD) projects navigation onto the windshield of your car, making driving at night safer
428	GreenRoad Drive	70	GreenRoad Inc.	10000	Auto & Vehicles	3.51	166	Medium ranked	2013 January	2019-05-19	Everyone	FREE	5	Road Traffic Health & safety	Driving/driver behaviour based feedbacking				Through analyzing driving behavior, vehicle data and location-based insights, GreenRoad Drive provides drivers with real-time feedback on their driving using visual and voice alerts.	During every trip, drivers get in-vehicle alerts as soon as they perform a risky action, enabling immediate driving behavior improvement.		After the trip, drivers can view their trip summary and history to learn from their mistakes and avoid future unsafe maneuvers.				Human	GreenRoad Drive turns your smartphone into an intelligent, in-vehicle driving coach.	GreenRoad Drive detects over 150 different driving maneuvers that affect safety and fuel efficiency.
429	messageLOUD: Text to Speech: Reads Texts & E-Mails	85	messageLOUD	100000	Auto & Vehicles	4.25	1914	Top Ranked	2015 December	2019-05-11	Everyone	FREE + In-App	5	Road Traffic Health & safety	Distraction management				This safe driving app will start automatically when you get behind the wheel (Bluetooth detection).	Have messages read aloud at a speed that works for you. Texts/Sms messages automatically read aloud. Messages from WApp, Hangouts & Facebook are automatically read aloud.	Automatically read aloud email from Gmail, MS Exchange, Yahoo, iMAP and Hotmail. Auto responder for texts (SMS messages), WApp, Telegram, Hangouts & FB Messenger.					Human
430	Drive Safely - Do Not Disturb	69	Learn To Master	1000	Auto & Vehicles	3.45	11	Medium ranked	2018 July	2019-02-26	Everyone	FREE	6	Road Traffic Health & safety	Distraction management				Do Not Disturb is an Android level mode, and all incoming calls, texts, alarms, notifications are on silent. Hence a driver is not distracted.							Human
431	Glob - GPS, Traffic, Radar & Speed Limits	85	ProoWess	1000000	Maps & Navigation	4.25	22835	Medium ranked	2010 January	2017-10-10	Everyone	FREE	4.0.3	Road Traffic Health & safety	Real-time traffic information/ alerting				Get real-time traffic information: See current traffic conditions and how to avoid traffic jams	Get alerts for safety cameras: Avoid speeding fines with accurate and timely speed warnings	Community reported alerts including accidents, police traps, road closures, hazards and more. Drive more safely thanks to acoustic and visual warning					Physical environment	Live routing based on community driven, real-time traffic and road info	Get the real-time alerts of mobile radar traps and fixed speed cameras location	Automatic rerouting as conditions change on the road	Report new traps, police radar, mobile camera with a single tap	• The world’s largest online speed cam database from premium providers • 300 000+ real-time alerts of mobile speed cameras and police traps each month
432	SG Traffic Cam	80	The Royal Unicorn	500000	Travel & Locale	3.99	2774	Unranked	2010 June	2017-12-15	Everyone	FREE	4.1	Road Traffic Health & safety	Real-time traffic information/ alerting				Live routing based on community driven, real-time traffic and road info							Physical environment
433	USA Traffic Cameras	71	Babao Software	100000	Travel & Locale	3.55	1757	Unranked	2012 October	2019-04-28	Everyone	FREE + In-App	4.1	Road Traffic Health & safety	Real-time traffic information/ alerting				See cameras at your current location.	Use it on your daily commute, or when you travel. Know traffic conditions in advance.						Physical environment	Over 16,000 cameras from over 200 cities and metropolitan areas.	See cameras in a convenient grid format, or right on the map. Create your own groups of favorite cameras for easy access.	Search locations, add them to your list of favorite places, and see cameras around.	Live traffic camera images are set to automatically refresh at the fastest rate available from the provider, as fast as every 2 seconds. Camera database maintained and provided by TrafficLand.
434	Live Traffic Brisbane	84	RoarApps	500	Maps & Navigation	4.22	46	Unranked	2013 January	2016-09-23	Everyone	1.51	2.2	Road Traffic Health & safety	Real-time traffic information/ alerting				Live Traffic Queensland is the fastest way to get to the traffic web cams that matter to you.	Instead of browsing to a web site and working your way through the menus and map graphics to find a web camera just open Live Traffic Queensland on your android and go straight to the camera you want with one click. Navigate through the other cameras along your route, in order, with a simple Next button.						Physical environment	The only app that includes ALL cameras (over 104) covering the Queensland region. Includes traffic cams Brisbane, traffic cams Gold Coast, traffic cams Townsville and more!
435	KENWOOD Traffic	38	INRIX, Inc.	5000	Travel & Locale	1.92	155	Unranked	2015 March	2018-12-19	Everyone	FREE	4.0.3	Road Traffic Health & safety	Real-time traffic information/ alerting				it pulls real-time data from INRIX Traffic™ which provides drivers with up-to-the-minute traffic, weather, parking, and travel advisory information.	These navigation enhancements provide the most accurate, intuitive and safe navigation experience available today in a moving vehicle.						Physical environment	2 years free trial
436	Traffic Assistant - Info, Maps, Auto alerts	66	Tomas Hadraba	1000	Maps & Navigation	3.29	17	Unranked	2018 June	2019-02-15	Everyone	FREE + In-App	5.1	Road Traffic Health & safety	Real-time traffic information/ alerting				Traffic Events - Traffic jams, Roadworks, Accident, Narrow lines, Slippery road, Precipitation, Aquaplaning, Road Closure (support of events is dependent on your country)	Monitor speed of traffic flow everywhere you want						Physical environment
437	Speed Camera & Radar	83	Sygic.	5000000	Maps & Navigation	4.13	59130	Top Ranked	2013 December	2017-09-05	Everyone	FREE + In-App	4.1	Road Traffic Health & safety	Speed limit warning				See the speed limit for the road you are traveling on • Get the real-time alerts of mobile radar traps and fixed speed cameras location	Know about speed limit changes & exceeding the speed limit • Drive more safely thanks to acoustic and visual warning	Speed Camera & Radar provides real-time alerts of 60,000+ fixed speed cameras & radar locations ► Know where the red-light cameras are hidden ► Know the location of fixed speed camera					Human- vehicles	Join other drivers & report new traps ► Report new traps, police radar, mobile camera with a single tap ► Get help from other drivers and stop worrying about speeding fines	The easiest to use speedometer, speed limit, trip log & dash cam app ► Beautifully designed app with essential features only ► Choose your metrics – km/h or mph & set your own speed alert	Keep track of useful statistics about your driving with Trip log ► Speed Camera & Radar is your perfect GPS mileage log tracker ► Track your mileage and view your driving history ► To have the best picture about your driving behavior, see the useful statistics in your Trip log
438	ViaMichelin GPS Traffic Speedcam Route Planner	86	Michelin	5000000	Maps & Navigation	4.31	68465	Top Ranked	2011 August	2019-05-07	Everyone	FREE	6	Road Traffic Health & safety	Real-time traffic information/ alerting				Michelin maps, routes with real-time traffic, 3D mapping GPS navigation with voice guidance and community incident alerts, plus all the services on your route to offer you so much more than a journey.	Whether you’re preparing for day to day trips or for the holidays, ViaMichelin and its user community offers you peace of mind and the pleasure of discovery and optimize your route based on traffic conditions.	Alerts: Hazard zones (over 30,000 in Europe) and traffic incidents in real-time (traffic jams, roadworks, bottlenecks, traffic status and traffic information for roads, motorways and ring roads) - Permanent speed limit display with alerts for exceeded limits					Physical environment	Customise your fuel consumption to calculate the cost of your trip. Refine this cost by specify the model of your car in order to receive a specific consumption calculation.	Customise your journey through ROUTE OPTIONS: the shortest route, the quickest, cheapest, Michelin recommended, or discovery route.	Check the ROADMAP featuring all the key stages of your journey.
439	TomTom GPS Navigation - Live Traffic Alerts & Maps	81	TomTom International BV	10000000	Maps & Navigation	4.07	144023	Top Ranked	2014 May	2018-10-22	Everyone	FREE + In-App	4.0.3	Road Traffic Health & safety	Real-time traffic information/ alerting				• Real-time accurate traffic information fueled by millions of drivers gives you directions around traffic.*	• Traffic Camera alerts with advanced warnings for fixed, mobile, and average speed cameras.*						Physical environment	• Find a route and instantly navigate to contacts and geotagged photos stored in your phone.	• For the most efficient journey, enjoy an ad-free sat nav experience without interruption.	• Points of interest let you find and give directions to millions of useful stops all available offline en-route to and at your destination.	• Don’t worry about data consumption or your connection as all your maps are stored on your phone and receive free updates regularly. **	• Millions of TomTom users help to keep your map fresh by sharing the latest traffic and speed camera locations.	With Advanced Lane Guidance you enjoy the relaxation of knowing you're in the right lane.	• Download offline maps for over 150 countries.	Intelligent routing assures your sat nav app always guides you on the best route.
440	Daal | دال - مسیریاب سخنگو, نقشه و ترافیک زنده‎	90	Daal Navigator	50000	Maps & Navigation	4.49	655	Top Ranked	2019 February	2019-05-20	Everyone	FREE	4.0.3	Road Traffic Health & safety	Real-time traffic information/ alerting				نمایش نقشه فارسی به همراه ترافیک لحظه‌ای خیابان ها	مشخص بودن تصادف ها، دوربین ها، پلیس، خرابی های راه و ... روی نقشه	ارائه دستورات راهنمای گام به گام مسیر ارائه راهنمای صوتی مسیر به زبان فارسی					Physical environment	ارائه تخمین زمان رسیدن به مقصد در طول سفر بهبود چشمگیر در مصرف باتری	مسیریابی هوشمند با توجه به ترافیک	امکان انتخاب مقصد به کمک فرمان های صوتی	دارای امکان مسیریابی بدون عبور از طرح ترافیک یا زوج و فرد	امکان تعامل با دیگر کاربران از طریق ثبت رویداد های ترافیکی	امکان مسیریابی مستقیم از داخل سایر اپلیکیشن ها نظیر تاکسی‌یاب های شهری - ذخیره مکان های مورد علاقه و مسیریابی به آن‌ها با یک کلیک	ذخیره خانه و محل کار و مسیریابی به آن‌ها با یک کلیک
441	V-Traffic: Traffic info	75	Mediamobile	100000	Maps & Navigation	3.74	1880	Highly ranked	2012 September	2019-01-07	Everyone	FREE	4.2	Road Traffic Health & safety	Real-time traffic information/ alerting				Traffic information from V-Traffic gives you real-time updates on traffic status, accidents, road closures, bottlenecks, road works, congestion, surveillance zones**, speed cameras** and animal hazards (wild animals crossing the road, farm animals on the road, etc.).	Consult our road weather service before setting out. This will give you plenty of real-time warning of weather conditions that may affect traffic flow, saving you time and helping you travel more safely. Our road weather service was developed in partnership with the Finnish Meteorological Institute.						Physical environment	V-Traffic covers more than 600,000 km of road network in Europe*, including motorways, secondary roads and urban arteries. All information is updated in real time, offering unprecedented levels of quality and accuracy.
442	GPS Speedometer - GPS HUD	88	Crstal App Studio	5000	Travel & Locale	4.38	21	Unranked	2018 September	2018-09-26	Everyone	FREE + In-App	4.0.3	Road Traffic Health & safety	Driving/driver behaviour based feedbacking				Your max speed and average speed is also shown together with a tripmeter and an odometer.	Displays average and maximum speed, trip time and movement time						Human	Status bar notification - know your speed, distance, trip time and other statistics while using other apps or on lock screen	Shows your current location, address and GPS status
443	GPS Voice Navigation & Live Traffic Alerts	85	NATAapps	10000	Travel & Locale	4.27	129	Medium ranked	2018 August	2018-08-09	Everyone	FREE	4.4	Road Traffic Health & safety	Real-time traffic information/ alerting				Real time traffic condition such as traffic jam, accident, …	maps with GPS google voice navigation reduce the accidental risk while driving	Mappe weather forecasting will help you to drive or not. Maps app also helps to predict the traffic is heavy or light					Physical environment	Countries: India, USA, England, Canada, united Arab emirates, Australia, Newzeland, Pakistan, china, japan, UK, New York, Paris, Barcelona, Amsterdam, Beijing, Tokyo, Toronto, San Francisco, Munich, Sydney, London, Birmingham, Leeds, Glasgow, Sheffield, Bradford, Liverpool, Edinburgh, Manchester, California
444	HUD Speedometer Digital : GPS Route Tracker	87	Creative Nodes	10000	Maps & Navigation	4.36	81	Medium ranked	2018 October	2018-10-19	Everyone	FREE	4.0.3	Road Traffic Health & safety	Speed limit warning				Speed alarm automatically alerts to the user if the user crossed the set limit.	Useful for speed limit regulation (minimum, average, maximum, high, and low)						Human- vehicles	find your current location with the help of GPS	use compass for the show the exact direction	use different types of maps for the show the route track like normal GPS maps, Hybrid maps, and satellite view	Without internet connection and GPS, the HUD Speedometer Digital : GPS Route Tracker not accurate work perform.
445	GPS Speedometer New - Digital Speed Odometer	79	Live Data Navigators And Campaigners	100000	Maps & Navigation	3.97	304	Highly ranked	2018 September	2019-03-25	Everyone	FREE + In-App	4.1	Road Traffic Health & safety	Speed limit warning				show your current speed and maximum speed	set maximum speed limit and your phone will warn you						Human- vehicles	you can monitor speed as well as measure the distance travelled by the vehicle
446	Speedometer for Car - Digital Speedometer MPH Free	81	Big Fun Free Apps	10000	Maps & Navigation	4.06	88	Unranked	2018 October	2018-10-22	Everyone	FREE + In-App	4.1	Road Traffic Health & safety	Speed limit warning				it will track your speed and give alarms when speed exceeds a certain limit	Shows you your trip statistics in real time: current speed, average and maximum speed, distance, moving (trip) time as well as elevation, live temperature, Estimate time arrivals and your direction						Human- vehicles	Measure the car speed in mph or kmph without internet
447	نقشه‌ی ترافیک اصفهان	81	نشان،‌ نقشه‌ی شهرهای ایران	5000	Maps & Navigation	4.03	59	Medium ranked	2017 March	2018-10-15	Everyone	FREE	4	Road Traffic Health & safety	Real-time traffic information/ alerting				وضعیت آنلاین ترافیک تقاطع‌های شهر	تصاویر دوربین‌های کنترل ترافیک شهر						Physical environment	اطلاعات ترافیک تقاطع‌ها از سنسورهای کنترل‌های SCATS به‌صورت خودکار برداشت شده و پس از پیش‌پردازش در مرکز کنترل ترافیک بر روی نقشه منتشر می‌شود. این اطلاعات بر روی گوشی تلفن همراه از اینترنت دریافت شده بر روی نقشه نمایش داده می‌شود. دوره‌ی زمانی بروزرسانی اطلاعات توسط کاربر قابل تنظیم می‌باشد
448	نقشه‌ی هوشمند شهرداری شیراز	88	نشان،‌ نقشه‌ی شهرهای ایران	10000	Maps & Navigation	4.42	138	Highly ranked	2017 March	2018-10-15	Everyone	FREE	4.0.3	Road Traffic Health & safety	Real-time traffic information/ alerting				وضعیت آنلاین ترافیک تقاطع‌های شهر							Physical environment	جستجو آفلاین محلات، معابر و مکان‌های شهر	سرویس آفلاین این‌دوروبرها (Near-by) برای یافتن فرصت‌های اطراف	سرویس مسیریابی حمل‌ونقل همگانی (اتوبوس)	سرویس مسیریابی خودرو شخصی	امکان مشاهده‌ی نقشه در نمای پرسپکتیو و چرخش ۳۶۰ درجه
449	نشان - نقشه و مسیریاب سخن‌گوی فارسی، ترافیک زنده	90	نشان،‌ نقشه‌ی شهرهای ایران	1000000	Maps & Navigation	4.49	18910	Top Ranked	2017 March	2019-05-14	Everyone	FREE	4.1	Road Traffic Health & safety	Real-time traffic information/ alerting				مسیریاب نشان با استفده از GPS و در نظر گرفتن ترافیک آنلاین، سریع‌ترین و کم‌ترافیک ترین مسیر را به شما پیشنهاد می کند	در طول مسیر هشدار نزدیک شدن به دوربین کنترل سرعت ،‌ پلیس ، و تصادف را نیز به شما اعلام می‌کند						Physical environment	سخنگوی فارسی با قابلیت بیان نام خیابان‌ها برای بی‌نیاز شدن از مشاهده‌ی نقشه	امکان جستجو بدون نیاز به تایپ (تشخیص گفتار فارسی)	مسیریابی با در نظرگرفتن طرح‌های ترافیک و زوج و فرد برای کنترل عدم ورود ناخوداگاه به داخل طرح ‌ها
450	Connected Car	76	ANWB	10000	Auto & Vehicles	3.78	304	Highly ranked	2015 April	2019-02-07	Everyone	FREE	4.3	Road Traffic Health & safety	Driving/driver behaviour based feedbacking							Feedback on your driving based on speed, acceleration, braking and idling the engine.	The score is indicative (maximum score is 100), and gives an idea of ​​how economically you are driving	provides driving with a high score contribute to the environment and road safety		Human	Dashboard gives an overview of the status of your car and driven rides	trip recording: keep all rides (date, time, location, distance) you've driven the car since the installation of the connector
451	Brzine i putarine Srbije	69	iSolutions	1000	Auto & Vehicles	3.47	17	Medium ranked	2017 October	2018-09-17	Everyone	FREE	4.1	Road Traffic Health & safety	Driving/driver behaviour based feedbacking				monitors your average speed and gives you important information, such as length needed break or how to reduce your speed in order to stay within the speed limits on the highway.							Human
452	Digital Speedometer - GPS Speed - Mobile Speed	85	Sygnoos	10000	Auto & Vehicles	4.27	37	Medium ranked	2018 April	2018-10-16	Everyone	FREE + In-App	4.4	Road Traffic Health & safety	Speed limit warning				Average and Max speed since reset	alarms as you exceed your car speed level						Human- vehicles	max and average speed in KMH / MPH, passed distance	It is ideal for everyone who wants to know mobile gps speed when driving, running, cycling, flying, sailing etc
453	Rafid Accident Unit	82	Rafid for Automotive Solutions LLC	1000	Auto & Vehicles	4.12	17	Unranked	2018 October	2019-04-23	Everyone	FREE	5	Road Traffic Health & safety	Real-time traffic information/ alerting				real time traffic condition alerting such asaccident, traffic jam,…	Quick and seamless reporting of accidents						Physical environment	Request Officer feature to summon support vehicles to the scene and one-click call placement to dispatch centre	Questionnaire to fill out information regarding an accident with built-in templates for various kinds of incidents	Questionnaire includes fields to fill several vital information such as type of incident, number of vehicles involved, licence plate numbers, additional notes etc.	Option to upload media such as photographs and video of the scene as well as the vehicles involved	Automated E- Incident Report Generation with information on incident as well as the parties involved for insurance, police reference and other purposes	Helps motorists and citizens report minor accidents and generate reports without the involvement of the police or patrol cars
454	Speedbot. Free GPS/OBD2 Speedometer	87	Iteration Mobile & Vialsoft Apps	500000	Travel & Locale	4.37	2691	Highly ranked	2018 August	2018-10-31	Everyone	FREE + In-App	4.2	Road Traffic Health & safety	Driving/driver behaviour based feedbacking				Speed ​​limiter			Once the trip is finished you can visualize a graph with the following information of the route: - GPS location. - Speed. - Altitude. - RPM (requires ELM327 device). - Instant consumption (requires ELM327 device).	Detailed information about your trip: - Current speed. - Start time and duration of the trip. - Maximum speed. - Average speed. - Distance traveled.			Human	HUD (Head-Up Display) mode to display Speedbot on the windshield.	All speed units: KM/h, MPH, KN	Designed to be used with any type of vehicle such as car, truck, motorcycle, boat, bicycle	Speedbot connects to your vehicle through a ELM327 bluetooth or Wi-Fi interface to display the following information.
455	NoText: Don't Text While Driving! (Autoresponder)	52	Alacriware Corporation	500	Productivity	2.6	5	Unranked	2018 May	2019-03-27	Everyone	FREE	4.4	Road Traffic Health & safety	Distraction management				When NoText is activated, any SMS message that you receive will get an automatic response saying that you are driving. This message can be customized to your liking and is automatically saved so you'll only have to set it up once. When you're finished the road trip, text away!							Human				#NAME?
456	Drive Safe - No more accidents	80	DiggApp	100	Lifestyle	4	4	Unranked	2017 December	2018-02-20	Everyone	FREE	4.4	Road Traffic Health & safety	Drowsiness management				Whenever Drive Safe detects that driver’s eyes are closed for more than three seconds, it starts creating a loud sound for avoiding any road accident.	Sound will automatically stop if it detects that your eyes are open. You can also manually stop the sound by pressing mute button in the app.						Human	This application helps car drivers by keeping them alert throughout their journey. The best feature of this application is “eye tracking” functionality.	Start drive safe application and mount your cell phone on the car’s dashboard or windscreen.	Make sure that the character in the application can see your eyes.
457	Safer Schools Safe Drive	0	Scope Technology	50	Lifestyle	0	0	Unranked	2015 August	2015-08-04	Everyone	FREE	4	Road Traffic Health & safety	Driving/driver behaviour based feedbacking							View Driver Scores – Your Driving behavior assessment				Human	The application works hand in hand with a MHub device where Teen safety features allows you to monitor any driver behaviors arising from other drivers using your vehicle. Through this app you will be able to asses you driving and improve areas where necessary.	View trip history
458	AVIS SafeDrive	61	Discovery Limited	10000	Travel & Locale	3.05	42	Unranked	2017 July	2018-10-29	Everyone	FREE	4.4	Road Traffic Health & safety	Driving/driver behaviour based feedbacking							View your trips and driver behaviour on the SafeDrive App				Human	Rewards for good drivers
459	SafeDrive	83	Raksha SafeDrive	1000	Maps & Navigation	4.14	14	Unranked	2016 June	2017-04-29	Everyone	FREE	4	Road Traffic Health & safety	Accident record and report				helps victims in less severe yet highly-troubling, cases like tire blowout, vehicle breakdown and medical emergencies that happen on the road.	The first part is a mobile Internet - enabled device that can automatically detect accidents and transmit distress messages with location information.	The second part is a backend support network that consists of 24/7 support personnel who gets alerted and called in when any SafeDrive devices detects a distress or road accident.					Human	Once the support centre receives the information, it is passed on to emergency provider agencies, the owner of the device is identified and emergency medical contacts are notified by SMSes and phone calls.			#NAME?	- RPM (requires ELM327 device).	#NAME?
460	Safe Drive: Text Blocker while Driving	86	SafeDrive	1000	Auto & Vehicles	4.32	31	Medium ranked	2018 December	2019-05-09	Everyone	FREE	5	Road Traffic Health & safety	Distraction management				This app will block all the messages apps in your phone.	Doing that will eliminate the most destructive operation being done while driving and will make the drive much safer.						Human	While SafeDrive operates you will still be able to make calls.				- Instant consumption (requires ELM327 device).	#NAME?
461	SafeDrive	90	Renins Developer	5000	Auto & Vehicles	4.48	486	Unranked	2016 September	2019-05-13	Everyone	FREE	4.1	Road Traffic Health & safety	Driving/driver behaviour based feedbacking							the application will show information about the nature of the movement of the insured car and will report on critical maneuvers.				Human	Need to install a telematics device
462	SafeDrive	95	Luca Miceli	500	Medical	4.7	11	Unranked	2015 December	2017-02-24	Everyone	FREE	2.3.3	Road Traffic Health & safety	Driving/driver behaviour based feedbacking							SafeDrive allows, through the execution of four different tests, to check the responsiveness of the subject to visual and auditory stimuli, simple and complex, and provides a numerical value of rapidity and repetitiveness compared to a reference population.				Human
463	Safe Older Drivers	100	American Geriatrics Society	100	Education	5	1	Unranked	2017 May	2017-06-09	Everyone	FREE	4.2	Road Traffic Health & safety	Driving/driver behaviour based feedbacking	By adopting preventive practices—including the assessment and counseling strategies outlined in this app—clinicians can better identify older drivers at risk for crashes, help enhance their driving safety, and ease the transition to driving retirement if and when it becomes necessary.										Human	helping health care practitioners prevent motor vehicle crashes and injury to older adults.	Health care practitioners caring for older adults are in a leading position to address and correct this public health concern at the individual patient and caregiver level.
464	SaferRide	82	National Highway Traffic Safety Administration	1000	Maps & Navigation	4.11	18	Unranked	2014 December	2014-12-11	Everyone	FREE	4	Road Traffic Health & safety	Alcohol free driving	Helps you get drunk by driving	don’t drive if you’ve been drinking									Human	SaferRide was developed by the U.S. Department of Transportation’s, National Highway Traffic Safety Administration (NHTSA). NHTSA is dedicated to saving lives by reducing the number of deaths and injuries on our nation’s roadways.
465	SOS Safe Ride	93	SOS Safe Ride	100	Lifestyle	4.67	6	Unranked	2016 April	2018-04-25	Everyone	FREE	4.0.3	Road Traffic Health & safety	Alcohol free driving	Book Your Ride: Easily reserve a Safe Ride from your mobile phone with the press of a button.	Find Out Your BAC: Find out how much you've had to drink, are you too drunk to drive?									Human	Full authentication system with personal profiles for customers	Rate Your Driver: Tell us how we're doing and where we can improve
466	GPS Safe Driving Tracker	85	Nancy dexi	5000	Travel & Locale	4.24	33	Unranked	2016 September	2017-10-05	Everyone	FREE	4.0.3	Road Traffic Health & safety	Distraction management				After reaching or crossing certain speed limit your mobile device will lock and you will be alerted by speech also.	As the speed will slow down mobile will come in unlock mode.						Human
467	Driving Detective	84	Vasil Vasilev	10000	Auto & Vehicles	4.19	95	Medium ranked	2018 May	2018-05-17	Everyone	FREE	4.1	Road Traffic Health & safety	Distraction management				Driving Detective automagically detects when you are in a moving vehicle and toggles Do Not Disturb on, silencing alerts for the duration of the drive. Normal operation is restored after you exit the vehicle.							Human
468	DriveSmart | Are you a good driver?	79	Drive Smart	100000	Maps & Navigation	3.97	1062	Medium ranked	2014 April	2019-03-21	Everyone	FREE	5	Road Traffic Health & safety	Driving/driver behaviour based feedbacking							the application that allows you to analyze how you drive comfortably and safely to improve the wheel and show that you are a good driver	Feedback about driving activities (not only the distance and duration of the trip but also all the incidents based on speed, acceleration, braking, turns and your reaction to traffic signals)	gives you directions and personalized advice to improve your driving		Human	Rewards for good drivers
469	Drive Safely (Unreleased)	0	FRUCT	5000	Auto & Vehicles	0	0	Unranked	2019-02-28	2019-02-28	Everyone	FREE	Varies with device	Road Traffic Health & safety	Drowsiness management				The application recognizes driver’s drowsiness and distraction and provides audible and textual alerts and generates relevant context-based recommendations for a driver to avoid possible road accidents to pay attention on the situation.	The application works in parallel with the user navigation system installed on the smartphone and does not interfere with the receiving incoming calls and messages.						Human	The application uses a front-facing camera and sensors built into smartphone, including GPS, accelerometer, gyroscope, magnetometer and microphone.	Depending on the situation in which driver finds itself and information of its profile, the application generates context-based recommendations, that aid to reduce the accident rate and increase the ride comfort while driving.
470	SteerWell	91	Samsung R&D Institute India Bangalore	50	Travel & Locale	4.56	9	Unranked	2016 July	2017-02-09	Everyone	FREE	5	Road Traffic Health & safety	Driving/driver behaviour based feedbacking				The LiveTrip feature detects the driving events and notifies the driver			helps in detecting the driving flaws and guiding the driver to improve with valuable feedbacks.	The app calculates Driving overall score based on individual acceleration, breaking, over speeding, lane discipline and hard cornering scores and each events severity	Driver can see each Trip summery, average score based on his/her past trips.	Analyzes driving behavior and provides feedback for improvement.	Human	SOS messaging for emergency contact	Driving performance visualization on the route taken.
471	TextDrive - Auto responder / No Texting App	84	SmallTalk Apps	50000	Auto & Vehicles	4.19	791	Highly ranked	2014 October	2019-05-02	Everyone	FREE + In-App	5	Road Traffic Health & safety	Distraction management				Read incoming SMS messages and auto reply with a custom message. Read and reply to messages from popular messaging apps and emails (such as WhatsApp, Facebook and Gmail)	Block incoming calls and let the frequent callers come through (Urgent calls) with a threshold of your choice	✔ Read and reply to messages using voice commands ✔ Setup a separate auto response to calls and texts					Human	Automatic activation via Bluetooth device connection (+ Multiple device support i.e. 2 car households)	Set presets with different configurations for different purposes, such as driving or meetings	✔ Auto reply only to your contacts ✔ Widget for easy activation and deactivation
472	Drive Safe	76	General Insurance Of Cyprus Ltd	10000	Lifestyle	3.8	94	Unranked	2018 October	2018-10-11	Everyone	FREE	4.4	Road Traffic Health & safety	Driving/driver behaviour based feedbacking				The driver is immediately able to recognise weak areas in their driving and improve on them straight away during their next trip.			the driver is given information at the end of every journey about their driving behaviour and a score (0 – 100).	The score for each trip and the total score of the driver is calculated using the advanced scoring model of Drive Safe which takes into consideration: • Driving in excess of the speed limit, • Using the mobile phone whilst driving, • Braking (sudden and aggressive braking), • Acceleration (sharp and aggressive acceleration) and Driving during the most dangerous hours (22:00 - 04:00).	The driver can also look at their driving behaviour over time and see how it compares with other drivers.		Human	Using the sensors and Location Service of the mobile phone, Drive Safe is able to identify the beginning and end of each journey and evaluate the driving behavior of the user/vehicle.	Drive Safe has been designed and developed to ensure minimal battery consumption. When not driving, the expected consumption is negligible (<1% every 24 hours), while when driving, it is 3-5% per hour.	Drive Safe does not require an Internet connection to operate. However, to improve the logging process, it is recommended that you have Wi-Fi and / or Data (3G / 4G) enabled.	The use of state-of-the-art mobile technology to evaluate driving behaviour requires the use of personal data, an issue which General Insurance of Cyprus takes very seriously and we have ensured that the confidentiality of the data is absolutely secure.
473	Aviva Drive	81	Aviva PLC	100000	Finance	4.05	8639	Medium ranked	2012 November	2019-05-16	Everyone	FREE	6	Road Traffic Health & safety	Driving/driver behaviour based feedbacking							Scoring your driving You’ll be scored on cornering, braking and accelerating, plus you can earn in-app badges for safe driving. Share with friends to see who’s the safest!				Human	Tracking your progress With a map function built-in, you can track your journey, and see a summary of all your journeys when you reach your destination.	Auto-tracking your journey You should never use your mobile phone while driving – and with Aviva Drive you don’t have to. The app uses your phone’s GPS to detect when your vehicle starts moving, and automatically records your journey.	Dash Cam Feature Set up your phone in a cradle with the camera viewing the road ahead, and then turn on the dash cam. It’ll record your journey, but only save the footage in the event of a crash or if you decide to save it manually.	Always, use a cradle. Never handle your phone while your drive – it’s both dangerous and illegal! Plus securing your phone stably in a cradle will give the most accurate GPS data for your journey.	A score of 3.1 or above gets you a discount (don’t worry, there’s no penalty for a score below that, you just won’t get a discount through the app!).	Your data will help us understand your driving behaviour and risk. We’ll abide by the highest standards for protection and security for all data collected.	Continued use of GPS with Aviva Drive can dramatically decrease battery life.
474	Dr.Falcon Driving Safety (Lite)	61	Hasan Sahin	5000	Auto & Vehicles	3.03	39	Unranked	2018 October	2019-05-16	Everyone	FREE	4	Road Traffic Health & safety	Driving/driver behaviour based feedbacking				You may also get Traction, Hard Braking and Speed Limit Warnings depending on the vehicle acceleration, deceleration and speed.	You can always see the temperature and local weather on the screen. You can also observe the traffic density around your location in the map mode.	Winter update for the calculation of road friction coefficient (wet and snowy asphalts). You may get Traction, Hard Braking and Speed Limit Warnings depending on the weather and your driving style.	You can observe your driving comfort level according to your driving style in longitudinal direction. It directly depends on the vehicle acceleration/deceleration rather than speed. (A > B > C > D > E > F ; the highest rank is A)				Human	In order to prevent concentration loss, your speed should be lower than 70 km/h at the time you first open the application. Please be sure that the app is already open before you reach 70 km/h.	You can change from mph to kmh by pressing the button in the upper left part (green car). After then, you can click the mph/kmh button. Moreover, you can also open the google map by pressing the map icon there.
475	OCTOTELEMATICS	47	OCTOTELEMATICS	5000	Communication	2.37	57	Unranked	2016 July	2019-04-23	Everyone	FREE	4.4	Road Traffic Health & safety	Real-time traffic information/ alerting				Be alerted when your car exceeds the set speed limit	Be notified if your car goes beyond the boundaries of a safety area that you define	Get information about traffic conditions of the main national arteries					Physical environment
476	Safe Driver by Kanan	73	Kanan Software	10	Tools	3.67	3	Unranked	2016 March	2017-07-22	Everyone	5	5	Road Traffic Health & safety	Distraction management				The Kanan Safe Driver app disables all cell phone notifications (sound & screen) while the vehicle is in motion, thus preventing phone-related distractions and reducing the chances of a fatal accident.	The app detects when the user is in motion and disables the phone's functions when the user reaches a speed of 5 mph. Normal phone functionality is restored when the vehicle is at a complete stop.	Block visual and sound notifications: Disables ring tone and notification sounds when in motion					Human	No notifications while in motion means no phone-related reasons to take your eyes off the road.	Screen Lock: While vehicle is in motion (7 km+/hour) User location: Accessible from the administrator control panel.	Automated notifications to the administrator when the app stops functioning due to: a) Weather conditions b) GPS availability c) Network availability d) Phone data availability e) App deletion	Passenger mode: Disables app functions when the user is not the driver. Available for use in a cab, bus, train, etc. This feature can only be activated by the account administrator (parent or employer) on the Kanan Safe Driver website dashboard.	Bluetooth capable: Bluetooth function will work normally.	Block visual and sound notifications: Disables ring tone and notification sounds when in motion	Administrator control panel: easy use.
477	Safe Driver	75	Clear Drive	100	Lifestyle	2.3	3	Unranked	2016 March	2018-03-28	Everyone	FREE	4.1	Road Traffic Health & safety	Safe driver service	Our services cater to these very needs by bringing experienced, reliable and safe drivers to your doorstep at a convenient and cost-effective price.	We offer pick-up and delivery of your private vehicles through a safe and secure setup. This allows us not only to provide you with this ‘individualized’ service at an economical cost compared to using recovery trucks but also allows you to select from which location the vehicles can be picked-up or dropped-off.	The flexibility of this service is picking up your car from anywhere in the city, let it be a office or while you are dining at a restaurant…. We can make it all happen.								Human
478	Safety Driving	89	Zedney Creative	1000	Tools	4.43	14	Unranked	2015 January	2015-01-31	Everyone	FREE	2.2	Road Traffic Health & safety	Distraction management				detect automatically the speed of your car and lock your mobile if you exceed 30 km/h, which provides you a safe driving.							Human	Once the speed descent or you stop the car the lock screen disappears automatically.
479	safeDriver	100	PrettyPuppy Apps	50	Communication	5	1	Unranked	2017 February	2019-05-07	Everyone	FREE	4.4	Road Traffic Health & safety	Distraction management				safeDriver will block incoming and outgoing phone calls when the driver exceeds your designated speed.	Also, when this speed is reached the device is locked and all phone calls are blocked. SMS, text messages, are blocked by locking the phone.						Human	safeDriver runs all the time. Even rebooting your device does not stop this app.	This app uses the Device Administrator permission. Device Admin permission is used to lock the phone. This is needed for the app.	When you first run the app, it places you on the setup page where you create the app’s password, triggering speed and allowed phone numbers.
480	GPS Safe Driving Tracker	85	Nancy dexi	5000	Travel & Locale	4.24	33	Unranked	2016 September	2017-10-05	Everyone	FREE	4.0.3	Road Traffic Health & safety	Distraction management	Set the speed limit before journey starts			After reaching or crossing certain speed limit your mobile device will lock and you will be alerted by speech also.							Human	As the speed will slow down mobile will come in unlock mode.
481	tdrive	85	PT Asuransi Tugu Pratama Indonesia Tbk	10000	Travel & Locale	4.25	79	Unranked	2018 June	2019-03-07	Everyone	FREE + In-App	4.4	Road Traffic Health & safety	Driving/driver behaviour based feedbacking				Even if the worst were to happen on the road … tdrive has features for emergency assistance.			tdrive, an intelligent mobile application which helps driver to monitor and change their bad driving habits and also help them to manage their Auto claims.	tdrive helps drivers to identify and manage driving distractions such as using mobile phone while driving.			Human	tdrive supports both online and offline modes.	tdrive track number of mobile calls and mobile usage only while driving for all registered users of the app.	tdrive App doesn’t record any calls or call history.
482	DrivSafe	76	DrivSafe LLC	500	Maps & Navigation	3.82	11	Unranked	2014 October	2017-02-05	Everyone	FREE	2.2	Road Traffic Health & safety	Driving/driver behaviour based feedbacking							Regularly monitoring your driving habits may help you become a safer driver and save money in the long run	The app compares your driving behavior to other drivers and gives you a personalized report-card. The scores in the report-card ranges from A – F, with A being the best score and F being fail. The scores are displayed through an easy to understand graphical interface.	The DrivSafe app is based on our patented system that evaluates driving behavior on multiple dimensions like distance travelled, geographic footprint, distractions while driving etc. These dimensions have been shown to correlate with the chances of getting into auto accidents (multiple public and private studies).		Human	Since driving behavior is affected by many factors e.g. traffic, weather etc. the app takes 7 days to evaluate your habits before displaying your scores. However, we recommend waiting for at-least 30-45 days to get a full picture of your report-card.	The DrivSafe mobile telematics app also gives you tips on how to improve your score in each of the dimensions measured.
483	Coyote: Alerts, GPS & traffic	78	Coyote System	1000000	Maps & Navigation	3.78	37943	Top Ranked	2012 November	2019-05-09	Everyone	FREE + In-App	4.1	Road Traffic Health & safety	Real-time traffic information/ alerting				Coyote is a community app which guides you and alerts you in real time about dangers on the road. TRAFFIC INFORMATION • Slow-moving traffic ROAD SAFETY • Accidents • Speed limits • Road incidents (a stopped vehicle, narrowing of the road, obstacle on road, dangerous weather conditions, damaged road, slippery road, reduced visibility and vehicle in the wrong direction)	Coyote solutions are based on the exchange of geolocated information that enables drivers to warn each other in real time about road conditions and hazards.	SPEED CAMERAS • Fixed speed camera ahead of you on your road. • Temporary mobile speed camera reported by the Community.					Physical environment	Coyote offers you intelligent and intuitive functionalities: • Suggests the best route • Recalculates alternative routes as soon as conditions change on your journey (automatic re-routing in real time) • Your journey time is estimated according to the traffic conditions	The active and interdependent Coyote® Community on average raises: • 15 events each second, that is 40 million alerts raised on average per month!* • More than 870 million km covered in Europe* • More than 20 million hours spent on roads*	• Setting your routes according to your preferences: motorway/toll/dirt tracks • A summary displays alerts to come on your route • Your current speed is compared with the applicable speed limits on your route • Your favourite destinations are easily saved
484	Drowsy Driving Alert, GPS Maps Navigation, Compass	85	SYMS Studio	50000	Maps & Navigation	4.23	95	Medium ranked	2017 November	2019-04-09	Everyone	FREE	5	Road Traffic Health & safety	Drowsiness management				consider the driver is now in drowsy driving and make some alarm signal to wake driver up with display, sounds, vibration method.							Human	This app is based on a driver's face detection that is previewed by driver's mobile phone camera.	When the driver's face being detected, this App. continuously monitors the driver’s eyelids, cheeks, lips, and head movements. The tracked face is marked by the shape of rectangle, and the eyes are displayed on the screen via a color filled circles. If the eyelids of the driver are kept closing for a certain period of time, App. consider the driver is now in drowsy driving	Drowsy driving detection functionality - Battery condition and time display using head tilting - Screen brightness adjustment using the smile gesture - Camera Preview Selection Features	Smile gesture lock function - screen brightness lock - Adjust the eye size, eye opening time coefficient, and display settings - Set the alarm combination and adjust the alert volume	The alert sounds can be made by the ringtone and the stored media files playing also two combinations can be used.	Alert message TTS out - Select Bluetooth device and output setting - Front-Rear camera selection - Load initialization settings - Turn off drowsy driving detection
485	Fujitsu Driver Drowsiness	100	FUJITSU LIMITED	50	Auto & Vehicles	5	1	Unranked	2017 May	2018-03-15	Everyone	FREE	4.4	Road Traffic Health & safety	Drowsiness management				detects when drivers are drowsy based on their biorhythms.	The product, which uses a proprietary algorithm developed by Fujitsu Laboratories, monitors the driver's pulse via a sensor attached to the earlobe, gauges drowsiness based on that and notifies the driver and their vehicle fleet manager.						Human
486	Facial Fatigue and Driver Drowsiness Detection AI	75	Raboija Engineering	100	Medical	3.77	13	Unranked	2018 June	2018-06-12	Everyone	FREE	5	Road Traffic Health & safety	Drowsiness management				Driver Drowsiness detection application that uses artificial intelligence to make beep sounds and wake you if you close your eyes for too long next to it. Detecting facial fatigue in real time							Human
487	Drivelert	85	Akarshan Gandotra	5000	Auto & Vehicles	4.26	54	Unranked	2016 October	2017-09-30	Everyone	FREE	4.1	Road Traffic Health & safety	Drowsiness management				It tracks drivers eyes and initiates alert when driver tends to sleep while driving. Drivelert is your personal drowsiness detector helping you to stay alert and drive safe.							Human	features of Drivelert : - highly accurate - customizable time sensitivity - works even subject is wearing spectacles - a low percentage of false alarm - extremely reliable - sharp alarms - simple to use - can be used in any work environment
488	Sleep Driving Warning	82	IOWORKS	500	Auto & Vehicles	4.08	12	Highly ranked	2018 October	2018-10-22	Everyone	FREE	6	Road Traffic Health & safety	Drowsiness management				When you get drowsy while driving, Warning Wakes you through sound and vibration!							Human
489	Driving Time	83	Saúl Cintero	500	Maps & Navigation	4.17	6	Unranked	2016 February	2016-10-14	Everyone	FREE	4	Road Traffic Health & safety	Drowsiness management				Heavy meals, short nights, blazing sun directly pointed at your face, long and boring trips, etc. This app Warning Wakes you through sound and vibration							Human	Main features: - Day/Night mode. - Choice between front or back camera. - Custom timeout until sound alert. - Turn on/off sound signals when missing eyes. - Enable or disable vibration alerts.
490	HDDS	100	Droidverine	10	Libraries & Demo	5	2	Unranked	4 weeks	2019-04-29	Everyone	FREE	5	Road Traffic Health & safety	Drowsiness management				the application maintains log of drowsiness detection and car ignition to avoid any accidents and theft							Human	the app also displays the car’s location which helps in tracking the car/user which is an important parameter if there is any fatal accident to notify the concern organisation, and take prior precautions.
491	Anti Drowsiness Alarm	65	Kalluri Vinay Reddy	500	Travel & Locale	3.23	22	Unranked	2017 July	2017-07-01	Everyone	FREE	4	Road Traffic Health & safety	Drowsiness management				This app is a real-time application which can be used to detect the fatigue or drowsiness in driving conditions and alert the driver whenever drowsiness is detected. The application is able Predict the behavior of driver by measuring the visual measurements in the driving conditions in a feasible model which can be used by the all types of commercial and personal vehicles.							Human	Color identification face detection eye detection Drowsiness alertness detection alarm raising
492	Drive or Drink	87	brothers4real	1000	Entertainment	4.35	49	Unranked	2014 May	2014-05-20	Everyone	FREE	2.2	Road Traffic Health & safety	Alcohol free driving	This app uses WHO empiric formula to estimate your Blood Alcohol Content based upon weight, gender, time elapsed and amount of drink.										Human
493	Drink or Drive	0	Summ	100	Health & Fitness	0	0	Unranked	2016 April	2016-04-05	Everyone	FREE	4	Road Traffic Health & safety	Alcohol free driving	The program Drink or Drive analyzes approximate blood alcohol content and time of its deduction from an organism depending on a floor, weights, the quantity drunk and a type of alcohol.										Human
494	Drive After: Alcohol Calculator	83	GreatAppsProduction	100000	Lifestyle	4.17	792	Medium ranked	2016 October	2019-05-15	Everyone	FREE + In-App	4.0.3	Road Traffic Health & safety	Alcohol free driving	alcohol calculator	This tiny app created for people who do not want to drive in drunk mode. You just need to specify what you are drinking alcohol, and the volume.									Human	Features: • Alcohol calculator • Notifications • You can recalculate time if you drank more
495	Digital Speedometer - GPS HUD- Simple offline	76	S&R Technology	100000	Tools	3.79	272	Unranked	2017 November	2019-01-22	Everyone	FREE	4.1	Road Traffic Health & safety	Speed limit warning				show your current speed and maximum speed							Human- vehicles	Works with external GPS receivers without internet.	Displays current speed on a digital speedometer - Mirror view will display speed on windscreen of your car. HUD(most useful at night, depending on the device's brightness) - Full screen digital speedometer - You can view speed in Kilometer/Hour and Miles/Hour as well. - For use in the car, on a boat or on a plane! - Simple and quick in action Speedometer - You can enjoy use Speedometer-GPS withou…
496	Speedometer (km / h) app free	74	SHIGETO TAKAGI	1000000	Tools	3.72	6024	Highly ranked	2012 April	2019-04-16	Everyone	FREE	4.2	Road Traffic Health & safety	Driving/driver behaviour based feedbacking				Record the maximum speed and vibrate with highest speed record update.	displays the speed (km / h) measured with the GPS and the travel distance						Human
497	Speedometer	81	Jens Peterson	500000	Tools	4.07	1456	Medium ranked	2014 June	2018-10-30	Everyone	FREE	5	Road Traffic Health & safety	Speed limit warning				Max speed Average speed							Human- vehicles	Choose from four different speedometer resolutions for the analogue gauge: 0-30, 0-60, 0-120 or 0-240 speed units.	kilometers per hour (km/h), miles per hour (mph) or knots (nautical miles per hour).
498	Maps Navigation Kit- GPS Speedometer Live Weather	89	Apk play studio	1000	Maps & Navigation	4.43	7	Unranked	2018 February	2018-02-08	Everyone	FREE + In-App	4	Road Traffic Health & safety	Real-time traffic information/ alerting				brings the user with the best feature of live traffic alerts and weather	GPS voice navigation route finder delivers the user with the best and shortest path to the destination	The live street view guides you to know the speed and distance for the desired					Physical environment
499	DropWizMain satnav Route Planner/Mileage tracker	0	bookbuddi	100	Maps & Navigation	0	0	Unranked	2017 January	2018-09-02	Everyone	FREE	4.1	Road Traffic Health & safety	Driving/driver behaviour based feedbacking				Keep ahead of the traffic in a 50mph average speed zone, with accurate speed.							Human	Keep your eyes on the road at all times	.Speed Logger included, it may help with your insurance claims. .Save a different route for each day that can be reused. .Show Ground, to see nearby parking, menu Show Map, to see all stops. .get satnav to one your Nearest saved favourite toilets,shops,etc in 3 clicks, 3 seconds. .log new stops, export sorted, split and combine routes, via a	.xls spreadsheet. .email routes from a PC/laptop to your phone via Gmail, Google Drive and spreadsheets. .use secure Gmail to Gmail to keep your routes secret. .Set spreadsheet column Q to 0 to prevent import, to have a shorter list for the day. .Uses DropWizSheets to import .xls from GDrive, after editing by Google Sheets.	.Weekend/Vacation/Learner/taxi drivers/care workers/window cleaners visiting many places. .Copy and Paste GPS location directly from Maps into Post (not code) of Sheets or xls or app. .Name/Org field for additional info.	.also Multi-drop satnav route planner with parcel sorting aid. .Fast Address add to save map time to get more stops and make more money. .Auto stop select (return from Satnav, just press Satnav button again, for next stop) .Van/Pizza/paper route Delivery Drivers sort parcels with route planner.
500	RoadChek	0	FQ Wireless	10	Productivity	0	0	Unranked	2017 May	2019-03-08	Everyone	FREE	4.1	Road Traffic Health & safety	Driving/driver behaviour based feedbacking				Live location tracking - Track the location of drivers from anywhere with Google Maps with road, satellite and street views			RoadChek constantly evaluates the driving behavior of your field personnel or family members and this information is streamed, to both the driver(s) and your designated supervisor(s). In addition to its sophisticated driving behavior analysis and driver coaching capabilities, RoadChek includes live GPS tracking, messaging and driver emergency (SOS) features that contribute to increased safety, pr…	Historical location playback with detailed behavior for hard cornering, harsh braking, rapid acceleration, swerving, jerking, speeding and phone use while driving (including texting!)			Human	RoadChek does not require the purchase of any additional hardware or software. Simply purchase the app on a monthly, quarterly or annual basis at a very low cost. Try it out on our 14-day trial first!	The RoadChek smartphone app is always on, running independently without user input while carefully conserving battery life.	Text Messaging / Chat - Built-in chat communication for managers and drivers - Manage Driver Risk - Score driver habits on the road for coaching	Evaluate driving habits - Improve fleet safety and understand risks to your fleet - Lower unnecessary maintenance costs	Driver Rewards Program - Automatic safe driving habit reward Program is easy to implement - Export reports
501	Motus1	100	Motus One	100	Auto & Vehicles	5	2	Unranked	2018 October	2019-04-01	Everyone	FREE	4.1	Road Traffic Health & safety	Driving/driver behaviour based feedbacking							Driving Behavior Scoring and feedback program				Human	Be up and running today, get started with only a smartphone - No hardware required, no	Good driver rewards
502	Accuscore — Driver scoring	60	Tourmaline Labs™	100	Productivity	3	7	Unranked	2017 February	2018-08-24	Everyone	FREE	4.1	Road Traffic Health & safety	Driving/driver behaviour based feedbacking							Driving Behavior Scoring and feedback program				Human	Good driver rewards
503	SmartWitness – Analytics	100	Tourmaline Labs™	100	Productivity	5	3	Unranked	2018 January	2019-05-17	Everyone	FREE	4.1	Road Traffic Health & safety	Driving/driver behaviour based feedbacking							Manage Driver Risk and Score driver habits on the road for coaching				Human	Driver Rewards Program - Automatic safe driving habit reward program is easy to implement	Location tracking - Track the location of drivers from anywhere	View Map information	Export reports
504	Smooth Driver Monitoring and Mapping	84	Techno Probic	5000	Maps & Navigation	4.22	9	Unranked	2016 October	2019-03-07	Everyone	FREE	4.4	Road Traffic Health & safety	Driving/driver behaviour based feedbacking							Stop and go driving can make driving a bad experience. Harsh braking and sudden stops are often indicators of inefficient driving or higher risk driving situations. They can often occur in the same road segments due to individual driving behavior, group driving behavior, road design, construction, and traffic patterns. Averaging speed can decrease the number of sudden stops, in turn decreasing ac…				Human
505	MC ConnectedCar	100	Scope Technology	50	Lifestyle	5	1	Unranked	2017 January	2017-02-20	Everyone	FREE	4	Road Traffic Health & safety	Driving/driver behaviour based feedbacking							Feedback about driving activities (speeding, acceleration, braking, distraction) and get driver scores				Human	View trip history	Track the distance travelled on a graphical dashboard	Know the location and route	Parking feature
506	Drivemode: Handsfree Messages And Call For Driving	89	Drivemode, Inc.	1000000	Auto & Vehicles	4.46	29247	Highly ranked	2015 March	2019-05-23	Everyone	FREE + In-App	5	Road Traffic Health & safety	Distraction management				Reply to a message or text using voice commands - Automatically launch and close with Bluetooth pairing - Configure to automatically launch when you start driving	Ignore calls or messages in “Do Not Disturb” mode - Set up text message auto-replies						Human	Overlay your favorite music player on top of a navigation app
507	AT&T DriveMode	66	AT&T Services, Inc.	50000000	Maps & Navigation	3.29	9605	Medium ranked	2012 October	2019-02-27	Everyone	FREE	5	Road Traffic Health & safety	Distraction management				Customizable auto-reply to SMS messages and calls so people know you are driving.	Parental alerts that can send an SMS if the app is turned off or if auto-mode is disabled.	Make or receive calls from up to 5 numbers or receive all calls with Bluetooth®					Human	Use your favorite music and navigation apps.
508	Parental Driving Monitor	0	Shaded Codes Technologies Limited	100	Parenting	0	0	Unranked	2019-03-18	2019-03-18	Everyone	FREE	Varies with device	Road Traffic Health & safety	Driving/driver behaviour based feedbacking				Setting audible speed limits notifications for their drivers when crossing the limit.	Setting audible speed warnings for their drivers when nearing the speed limit.		Silently recording information about poor driving habits of the driver. (Stopping recklessly, etc.)				Human	Viewing a mini-report on the parent's device to see the child's performance for a selected date.
509	Drive Safely by Autocillin	71	Raxel Telematics	1000	Lifestyle	3.57	21	Unranked	2017 November	2018-01-23	Everyone	FREE	4.3	Road Traffic Health & safety	Driving/driver behaviour based feedbacking							The application will evaluate all your trips, rapid accelerations, harsh braking, speeding, mileage, phone usage behind the wheel and other aspects of safe driving.	You will be able to see all your trips, driving score and weekly progress.			Human
510	RightTrack by Liberty Mutual	80	Liberty Mutual Insurance Company	100000	Auto & Vehicles	4.01	3313	Highly ranked	2017 March	2019-04-18	Everyone	FREE	5	Road Traffic Health & safety	Driving/driver behaviour based feedbacking							we offer RightTrack, a 90-day program that lets customers with safe driving habits save up to 30% on their insurance.	As you drive around, the RightTrack app will evaluate four key safe driving habits (fast acceleration, hard braking, miles driven and late-night driving) to determine how much you can save with RightTrack.			Human	The more safe miles you drive, the bigger your savings.
511	Safeco RightTrack	86	Safeco Insurance Company of America	1000	Auto & Vehicles	4.29	75	Medium ranked	2018 September	2019-05-21	Everyone	FREE	5	Road Traffic Health & safety	Driving/driver behaviour based feedbacking							Over the 90-day review period, the RightTrack app automatically records your trips and will evaluate four key safe driving habits (acceleration, braking, miles driven and nighttime driving) to determine your savings.	Within the app, you’ll be able to see your projected policy savings, a summary of your performance, and details for each trip.			Human
512	Oseven	87	OSeven Telematics Ltd	5000	Maps & Navigation	4.36	25	Unranked	2016 June	2019-04-11	Everyone	FREE	4.2	Road Traffic Health & safety	Driving/driver behaviour based feedbacking							Understand your driving behavior	Get a score based on Speeding, Mobile use (distracted driving) and level of aggressive driving (harsh accelerations and harsh brakings)	See detailed insights and map analysis for every trip	Identify your weak points	Human	Compare yourself with other drivers	Track your daily, weekly and monthly progress
513	MAPFRE DriveAdvisor®	100	MAPFRE U.S.A. Corp	100	Finance	5	3	Unranked	2017 February	2018-03-06	Everyone	FREE	4.4	Road Traffic Health & safety	Driving/driver behaviour based feedbacking							Get feedback on your safe driving habits! DriveAdvisor® provides your Driving Score and offers advice on how to improve safe driving habits.	DriveAdvisor® monitors your trips recorded by the mobile application installed on your smart phone, then provides feedback on your driving habits! On each trip you will be able to see if you were speeding, accelerating or braking too hard, allowing you to adjust your driving behavior accordingly.	Monitoring - Allows you to view and monitor the driving habits of your family members.		Human
514	Onlia Sense	73	Onlia Services Inc.	10000	Travel & Locale	3.65	62	Highly ranked	2018 June	2019-05-01	Everyone	FREE	6	Road Traffic Health & safety	Driving/driver behaviour based feedbacking							Post-trip breakdown that helps coach your driving: where you drove safely, and where you could use some improvement	Trip scoring on 5 factors: acceleration, braking, cornering, speed, contextual elements (e.g. time of day)	Distracted-driving detection during each trip		Human	Earn rewards by completing safe-driving challenges and qualify for vouchers you can redeem for free stuff
515	📍Bey2ollak Traffic 🗺MAPS + ETA 🗺 بيقولك مرور📍	89	CarTalky inc.	500000	Travel & Locale	4.46	13146	Unranked	2011 May	2018-11-11	Everyone	FREE	4.1	Road Traffic Health & safety	Real-time traffic information/ alerting				Withe the NEARBY tab, you can check the traffic in roads around you.	You can help other people know the traffic condition of the road using voice reporting.						Physical environment	No need to continuously use GPS & Navigation when you know your daily roads.
516	INRIX Traffic Maps & GPS	81	INRIX, Inc.	1000000	Maps & Navigation	4.05	10096	Medium ranked	before 2010	2019-05-24	Everyone	FREE + In-App	4.2	Road Traffic Health & safety	Real-time traffic information/ alerting				Enhanced alerts for dangerous slowdowns, road weather conditions and alerts about accidents, construction and hazards ahead on your route	Always know what’s happening on the road ahead, so you can arrive at your destination safely and on-time. INRIX Traffic gives you live traffic information including congestion, road conditions, construction, accidents and more, all in real-time.	Live traffic and routing to avoid congestion and other delays Safety alerts to protect you from sudden slowdowns and weather-related road conditions up ahead Incident reports to inform you of construction, accidents, hazards, events, lane closures and closed roads as well as notifications when roads re-open Ability to report incidents to help other drivers					Physical environment
517	Waze - GPS, Maps, Traffic Alerts & Live Navigation	91	Waze	100000000	Maps & Navigation	4.56	7474226	Top Ranked	before 2010	2019-05-22	Everyone	FREE	4.1	Road Traffic Health & safety	Real-time traffic information/ alerting				Waze tells you about traffic, construction, police, crashes, and more in real-time. If traffic is bad on your route, Waze will change it to save you time.	Alerts about traffic, police, hazards and more on your drive						Physical environment
518	Speedometer - GPS Speed Camera	65	ShamiTech Apps	100000	Tools	3.23	587	Medium ranked	2018 July	2019-01-31	Everyone	FREE	4.0.3	Road Traffic Health & safety	Speed limit warning				Set the speed alerts, with automatic and manual modes of alerts	measure your speed and rings the alarm when the speed exceeds the limit that you allow, keeps track of your top speed and average speed	Options to set a speed limit and helps to monitor user’s speed					Human- vehicles	User can set the speed limit initially and can update/edit whenever necessary	Tracks the movement speed of user, measures the speed limit	It runs in background when user starts to track speed	Floating icon to helps to stay updated of the user’s speed	Disclaimer: Please note that Speedometer - GPS Speed Cam will never upload any of user personal data, no personal information collected and developed only for information purpose.
519	Green Wave - Traffic Cameras	75	Zen Heads Kft.	500	Maps & Navigation	3.75	4	Unranked	2015 October	2017-05-13	Everyone	FREE	5	Road Traffic Health & safety	Real-time traffic information/ alerting				We give you live traffic camera images, traffic incidents in major US cities and Singapore! Record your daily commutes and we will let you know if something happens along your frequented routes so you won't waste time anymore!	Official traffic information in US, Australia, Western EU - live traffic camera feeds (in major US cities, Australia and Singapore)	something happens just in front of your eyes? report it so others will immediately see it on the map as well					Physical environment	navigate from A to B by checking all traffic cameras along your route (in Singapore, Australia and some cities in US)	parking lot availability info for major malls in Singapore
520	Louisville Traffic from WHAS11	84	TEGNA	10000	News & Magazines	4.22	74	Unranked	2012 January	2019-01-31	Everyone	FREE	2.3	Road Traffic Health & safety	Real-time traffic information/ alerting				Get the latest traffic reports and view traffic cams for Louisville, Kentucky and Indiana from WHAS11.com on your smartphone.	The Louisville Traffic application provides live speed maps, crash incident reports, traffic cameras, and route times for major Metro routes.						Physical environment
521	Cayman's Safest Driver	100	Cambridge Mobile Telematics	500	Education	5	6	Unranked	2018 October	2019-01-23	Everyone	FREE	4.4	Road Traffic Health & safety	Driving/driver behaviour based feedbacking							Saxon joined forces with Cambridge Telematics to develop an app that will score drivers on smart driving decisions.	Every smart decision made on the road is one step closer to improving road safety.			Human
522	RI Safest Driver	65	AMICA	1000	Education	3.25	4	Unranked	2019 January	2019-01-22	Everyone	FREE	4.4	Road Traffic Health & safety	Driving/driver behaviour based feedbacking							Feedback about driving activities (including acceleration, braking, cornering, speeding and phone distraction)	help you become a safer driver.			Human	This app automatically detects when driving starts and stops, and uses your phone’s sensors to measure driving quality,	This app logs your driving trips, and displays mapped routes and details on maneuvers
523	Flo - Driving Insights	77	Decos	100000	Maps & Navigation	3.86	2925	Unranked	2014 March	2017-10-09	Everyone	FREE + In-App	4.1	Road Traffic Health & safety	Driving/driver behaviour based feedbacking							Gain scores for every trip.	Get rewarded for every outstanding driving action - get punished for bad ones.	Perfect cornering. Smooth acceleration. Easy breaking. Flo tracks your driving and provides you with insights while you drive.	No distraction while driving, maximal analysis after the trip.	Human
524	69News Traffic	86	WFMZ	10000	News & Magazines	4.28	131	Unranked	2015 November	2019-05-04	Everyone	FREE	5	Road Traffic Health & safety	Real-time traffic information/ alerting				Push alerts for local traffic incidents • Real-time traffic map	• Local and regional cameras • Accident and construction information						Physical environment
525	BC Highways - Road Conditions	89	FreshWorks Studio Inc.	10000	Travel & Locale	4.43	693	Medium ranked	2016 September	2018-02-01	Everyone	FREE	5	Road Traffic Health & safety	Real-time traffic information/ alerting				Road Conditions - Road Incidents - Roadside Camera images - Construction / Maintenance Activities - Traffic Status							Physical environment	Replay the last 24 hours of any cam - Filter events - View events closest to you - Search cams - View cams closest to you - Filter map items - Favourite cams - View cams close to event
526	South West England Traffic News	80	Appdesigned4u	100	Travel & Locale	4	1	Unranked	2017 November	2018-12-06	Everyone	FREE	4.1	Road Traffic Health & safety	Real-time traffic information/ alerting				Latest updates of traffic incidents and roadworks.	▸ Detailed traffic event information presented clearly upon choosing a specific event.						Physical environment	Search facility to filter all traffic events, including voice search compatibility.	▸ Near me feature to see what events are within a search radius you can specify. ▸ Audio playback of each traffic event at the touch of a button. ▸ Bluetooth connectivity to playback the audio of each traffic event when connected to a compatible device.
527	Hyderabad Traffic Live	85	Hyderabad Traffic Police	100000	Social	4.23	1008	Unranked	2015 August	2016-06-23	Everyone	FREE	2.1	Road Traffic Health & safety	Real-time traffic information/ alerting				with concern officer contact numbers to know traffic rules and regulations, road safety tips, emergency contact information, traffic violation fines, vehicle towed status, auto fare, etc., Moreover mobile users can see live traffic view.							Physical environment
528	Speedomaster : GPS Odometer & Distance meter	73	Light Years	1000	Maps & Navigation	3.67	6	Unranked	2018 July	2018-07-17	Everyone	FREE	4.1	Road Traffic Health & safety	Driving/driver behaviour based feedbacking				track your current speed, maximum speed and distance while traveling	avoid over speeding issue as their calculation is based upon satellite signal of your GPS accuracy	shows your vehicle speed during traveling on motorbike, cycling, driving car, running, flying and sailing					Human	User selectable unit mph or Km/h
529	M2 Motorway Traffic News	53	Appdesigned4u	1000	Travel & Locale	2.67	6	Unranked	2017 November	2018-12-06	Everyone	FREE	4.1	Road Traffic Health & safety	Real-time traffic information/ alerting				Easily review updates to disruptive traffic incidents as they happen and monitor roadworks using a simple and easy to use interface, allowing you to pinpoint incidents on a map and even share this traffic information with others.	▸ Detailed traffic event information presented clearly upon choosing a specific event.						Physical environment	Map view of each traffic event and all events across the search radius you can specify.
530	M1 Motorway Traffic News	0	Appdesigned4u	500	Travel & Locale	0	0	Unranked	2017 November	2018-12-06	Everyone	FREE	4.1	Road Traffic Health & safety	Real-time traffic information/ alerting				Easily review updates to disruptive traffic incidents as they happen and monitor roadworks using a simple and easy to use interface, allowing you to pinpoint incidents on a map and even share this traffic information with others.	▸ Detailed traffic event information presented clearly upon choosing a specific event.						Physical environment	Map view of each traffic event and all events across the search radius you can specify.
531	TraffiKill	100	KARAN AGGARWAL	10	Auto & Vehicles	5	7	Unranked	2017 August	2017-09-06	Everyone	FREE	4.1	Road Traffic Health & safety	Real-time traffic information/ alerting				that is aimed to reduce the traffic observed in various parts of the cities due to the basic natural phenomena like Rain, Hailstorm, Snowfall							Physical environment
532	North East England Traffic News	100	Appdesigned4u	100	Travel & Locale	5	1	Unranked	2017 November	2018-12-06	Everyone	FREE	4.1	Road Traffic Health & safety	Real-time traffic information/ alerting				Easily review updates to disruptive traffic incidents as they happen and monitor roadworks using a simple and easy to use interface, allowing you to pinpoint incidents on a map and even share this traffic information with others.	▸ Detailed traffic event information presented clearly upon choosing a specific event.						Physical environment
533	East England Traffic News	90	Appdesigned4u	100	Travel & Locale	4.5	2	Unranked	2017 November	2018-12-06	Everyone	FREE	4.4	Road Traffic Health & safety	Real-time traffic information/ alerting				Easily review updates to disruptive traffic incidents as they happen and monitor roadworks using a simple and easy to use interface, allowing you to pinpoint incidents on a map and even share this traffic information with others.	▸ Detailed traffic event information presented clearly upon choosing a specific event.						Physical environment	Map view of each traffic event and all events across the search radius you can specify.
534	M42 Motorway Traffic News	0	Appdesigned4u	50	Travel & Locale	0	0	Unranked	2017 November	2018-12-06	Everyone	FREE	4.4	Road Traffic Health & safety	Real-time traffic information/ alerting				Easily review updates to disruptive traffic incidents as they happen and monitor roadworks using a simple and easy to use interface, allowing you to pinpoint incidents on a map and even share this traffic information with others.	▸ Detailed traffic event information presented clearly upon choosing a specific event.						Physical environment	Map view of each traffic event and all events across the search radius you can specify.
535	Driver Info NZ	0	Cyrus Interactive Studio	100	Travel & Locale	0	0	Unranked	2015-03-01	2017-03-12	Everyone	FREE	3	Road Traffic Health & safety	Real-time traffic information/ alerting				Live traffic cameras from all major city centres and across New Zealand							Physical environment
536	نقشه ترافیک ایران-Iran Traffic Map‎	79	master apps world	10000	Maps & Navigation	3.97	29	Medium ranked	2018 February	2018-02-04	Everyone	FREE	4.0.3	Road Traffic Health & safety	Real-time traffic information/ alerting				نمایش آنی ترافیک جاده های ایران و جهان آدرس یاب حرفه ای ●قابلیت ارسال و اشتراک گذاری عکس نقشه ● نقشه ترافیک هر جا که بخواهید در این برنامه موجود می باشد. ●صرفه جویی در وقت							Physical environment	قابلیت ارسال و اشتراک گذاری عکس نقشه موقعیت من و موقعیت های مکانی دلخواه
537	Wyoming 511	77	Wyoming Department of Transportation	50000	Travel & Locale	3.83	200	Unranked	2016 February	2018-07-10	Everyone	FREE	4.1	Road Traffic Health & safety	Real-time traffic information/ alerting				Alerts drivers to traffic information, including crashes and other hazards within a user-specified radius (Hands Free / Eyes Free)	Provides pre-trip map-based road and traffic conditions (Map)	Speaks conditions so drivers know what they can expect on the road ahead (Hands Free/Eyes Free)					Physical environment	Shows users their route and mile marker location and includes latitude / longitude (Where Am I?)	Periodically updates data from WYDOT’s servers over cellular and Wi-Fi connections
538	Traffic Radio 96.1 FM	80	Servotronics Technology	1000	Communication	4	5	Unranked	2018 April	2019-02-17	Everyone	FREE	4.4	Road Traffic Health & safety	Real-time traffic information/ alerting				The station will give motorits firsh hand information on transportation, and traffic news, traffic alerts and diversions while they drive or before they leave their homes.							Physical environment	Information received from the station will help people to plan their routes and schedule their business plans effectively.	All users of roads and other transportation modes (including rail and air) around Lagos State.	The station will be fully backed by a team of LASTMA Personnel. The personnel will file in reports live from locations around Lagos.Phone calls recieved from members of the public on traffic matters will be verified by the nearest LASTMA post.
539	California Cameras - Traffic	80	Smart Cameras	10000	Travel & Locale	4	316	Unranked	2013 May	2019-05-03	Everyone	FREE	4.4	Road Traffic Health & safety	Real-time traffic information/ alerting				is free application that allow you to watch traffic							Physical environment	Application contains hundreds of cameras (live images, webcams, CCTV)	Cameras are grouped in groups so you can find cameras you need fast, despite large number of cameras.	Supports major highways, freeways, streets and roads US State California (CA)	App have widgets for cameras, so you can place some of the cameras you use the most on your home screen.	You can take image from any of camera with share button. Image will be saved on your SD Card and you can share it with any app that can share images.
540	North West England Traffic News	0	Appdesigned4u	100	Travel & Locale	0	0	Unranked	2017 November	2018-12-06	Everyone	FREE	4.1	Road Traffic Health & safety	Real-time traffic information/ alerting				Easily review updates to disruptive traffic incidents as they happen and monitor roadworks using a simple and easy to use interface, allowing you to pinpoint incidents on a map and even share this traffic information with others.	Detailed traffic event information presented clearly upon choosing a specific event.						Physical environment	Map view of each traffic event and all events across the search radius you can specify.
541	SafariWiz	98	CaptainTeknics Inc	1000	Maps & Navigation	4.91	64	Unranked	2018 August	2019-05-01	Everyone	FREE	4.1	Road Traffic Health & safety	Real-time traffic information/ alerting				Alerts about traffic, police, climate and roadside dangers and more on your drive	Always discover the your way - browse an assortment of possible road directions to control you while you drive.	Employing GPS, Maps and Live Navigation to deliver real-time Traffic Alerts					Physical environment	Get refreshes on the most moderate automobile specialist around you.
542	Salik - Navigation & Traffic Alerts	85	yasir albayatti	500	Maps & Navigation	4.25	8	Unranked	2017 December	2018-03-20	Everyone	FREE	4.2	Road Traffic Health & safety	Real-time traffic information/ alerting				Use Salik to send and receive traffic congestion directly from nearby application users where you can send pictures and voice messages to the alarm with the length of the congestion path to avoid.	hearing a song with the acceleration of the driving speed to alert you to not to exceed the speed in a creative way.	Say goodbye to traffic congestion by reviewing audio and visual reports of traffic congestion near you					Physical environment	Record your voice to everyone to warn them of the congestion and listen to their recordings as well	Ask for help from users near you through SOS in cases of (accidents, theft, depression, harassment or anything else that you can describe), to get help as soon as possible.	Receive notifications for the stops and SOS near you that allow you to review them when using the application
543	California Traffic Incident Map	57	David Gross Apps	1000	Maps & Navigation	2.86	7	Unranked	2017 July	2018-08-25	Everyone	FREE	4.0.3	Road Traffic Health & safety	Real-time traffic information/ alerting	View a map of traffic incidents reported on by CHP (California Highway Patrol) in the past hour. Each incident on the map includes the initial call details for the incident.	Some example incidents include: - SIG alerts - poor road conditions (flooding, mud/dirt/rock, snow, foggy, spilled material, objects in the road) - wrong way drivers - traffic advisories, breaks, and fatalities - animal reports - car fires - reports of fires									Physical environment
544	RBT - Random Blocked Traffic	73	RBT Tech Australia	1000	Entertainment	3.67	9	Unranked	2017 November	2018-01-27	Everyone	FREE	4.0.3	Road Traffic Health & safety	Real-time traffic information/ alerting				is an app that reports road blocks from Police, Emergency Services and Fire in real time	we do have auto audio siren alerts when an RBT report is within 2km of your location						Physical environment
545	Nearby Traffic Jam Information	79	TheSpartas	1000	Maps & Navigation	3.95	22	Unranked	2014 February	2014-02-05	Everyone	FREE	1.6	Road Traffic Health & safety	Real-time traffic information/ alerting				with this apps you can check your surrounding traffic jam information from your very own android							Physical environment	easy to use apps. just open the apps, and check your surrounding traffic	Continued use of GPS running in the background can dramatically decrease battery life
546	ACT Traffic	33	ACT Government	1000	Maps & Navigation	1.63	8	Unranked	2017 November	2017-11-26	Everyone	FREE	4.3	Road Traffic Health & safety	Real-time traffic information/ alerting	The map highlights sections of road that are currently experiencing delays higher than normal (excess delay).			ACT Traffic has introduced spoken alerts, allowing motorists to keep their eyes on the road	You will only receive spoken alerts that are relevant to your current direction of travel, but in some instances you may receive messages relating to delays on an intersecting road that may only be relevant if you are turning left or right.						Physical environment	Interacting with a mobile phone while driving is illegal, so this information is only useful before you start your trip or if you have a passenger that can check it for you	Continued use of GPS running in the background can dramatically decrease battery life
547	All of England Traffic News	86	Appdesigned4u	1000	Travel & Locale	4.31	16	Unranked	2017 November	2018-12-04	Everyone	FREE	4.1	Road Traffic Health & safety	Real-time traffic information/ alerting				Easily review updates to disruptive traffic incidents as they happen and monitor roadworks using a simple and easy to use interface, allowing you to pinpoint incidents on a map and even share this traffic information with others.	Detailed traffic event information presented clearly upon choosing a specific event.						Physical environment	Map view of each traffic event and all events across the search radius you can specify
548	Coyote: Alerts, GPS & traffic	78	Coyote System	1000000	Maps & Navigation	3.88	38010	Top Ranked	2012 November	2019-04-16	Everyone	FREE + In-App	4.1	Road Traffic Health & safety	Real-time traffic information/ alerting				SPEED CAMERAS • Fixed speed camera ahead of you on your road. • Temporary mobile speed camera reported by the Community.	TRAFFIC INFORMATION • Slow-moving traffic	ROAD SAFETY • Accidents • Speed limits • Road incidents (a stopped vehicle, narrowing of the road, obstacle on road, dangerous weather conditions, damaged road, slippery road, reduced visibility and vehicle in the wrong direction)					Physical environment	Your current speed is compared with the applicable speed limits on your route	Your favourite destinations are easily saved	Recalculates alternative routes as soon as conditions change on your journey (automatic re-routing in real time)
549	Traffic Alert (Hong Kong)	79	CoolApps.mobi	100000	Travel & Locale	3.97	982	Unranked	2013 May	2019-03-05	Everyone	FREE + In-App	4.2	Road Traffic Health & safety	Real-time traffic information/ alerting				Fully automated detection system - Default Alert is based on camera location provided by Transport Department - Custom Alert allows user to define their own checkpoint alert similarly to functionality in Default Alert	Auto instant update alert data on the air for subscriber - Auto start up detection when system recognize that you’re in driving mode - Full human voice alert	Trigger “Distance” alert in 2km, 1km and 500 meters respectively - Trigger “Overspeed” alert only if your speed is exceeded the speed limit.					Physical environment
550	Traffic Alert	47	Siirim Technologies	100	Maps & Navigation	2.33	3	Unranked	2018 January	2018-01-29	Everyone	FREE	4.0.3	Road Traffic Health & safety	Real-time traffic information/ alerting				• Receive real-time notifications of new alerts as soon as they are posted. • New post alerts so that other users can be warned.	• In-depth details for each alert. • See what’s happening - Alerts about traffic, speed camera, police, accidents						Physical environment
551	Beam Traffic Alert	100	TeuSoft APPs	500	Maps & Navigation	5	1	Highly ranked	2019 March	2019-05-28	Everyone	FREE	4.3	Road Traffic Health & safety	Real-time traffic information/ alerting				Traffic jams, police control and many other alert.							Physical environment
552	Speed Adviser	70	Transport for NSW	10000	Maps & Navigation	3.49	148	Medium ranked	2014 April	2018-08-29	Everyone	FREE	2.2	Road Traffic Health & safety	Speed limit warning				If you select ‘Heavy vehicle’ and you exceed the state-wide maximum speed limit of 100 km/h you will receive a warning from the app. Speed Adviser will not alert you of any heavy vehicle-specific speed limit restrictions below 100 km/h, for example 40 km/hr heavy vehicle speed zones.	Using the GPS capability of your phone, the Speed Adviser app monitors your location and speed, and alerts you via visual and audible warnings if you exceed the speed limit	Speed Adviser will play an audible alert and a visual alert if you are speeding, to remind you to keep safely within the sign posted speed limit. If you continue to exceed the speed limit, Speed Adviser will repeat the audible and visual alerts. If you elect to hear alerts as spoken words, you will hear the warning "Too fast".					Human- vehicles	Speed Adviser is a driver's aid designed to reduce speeding and save lives in NSW	Speed Adviser does not collect data or report speeding events to Transport for NSW or any other organisation or agency.	Because it takes a lot of power to run the GPS hardware in your phone, and to reduce battery drain on your phone, you should use your car’s power socket while operating Speed Adviser.
553	UK Motorway Traffic News	83	Appdesigned4u	10000	Travel & Locale	4.13	32	Medium ranked	2017 November	2018-12-04	Everyone	FREE	4.1	Road Traffic Health & safety	Real-time traffic information/ alerting				Easily review updates to disruptive traffic incidents as they happen and monitor roadworks using a simple and easy to use interface, allowing you to pinpoint incidents on a map and even share this traffic information with others.	Detailed traffic event information presented clearly upon choosing a specific event.						Physical environment	Map view of each traffic event and all events across the search radius you can specify.
554	Mauritius Traffic Alert	90	Mobi Move	10000	Maps & Navigation	4.5	48	Unranked	2017 May	2019-03-22	Medium Maturity	FREE	4.2	Road Traffic Health & safety	Real-time traffic information/ alerting				With Traffic Alert, you will be notified whenever a new alert pops up so you can plan ahead what route to take.	Receive notifications of new alerts as soon as they are posted. Post alerts so that other users can be warned.						Physical environment
555	ADOT Alerts	73	Ping4 Inc	10000	Lifestyle	3.64	66	Unranked	2017 September	2019-02-04	Everyone	FREE	4	Road Traffic Health & safety	Real-time traffic information/ alerting				ADOT will send real-time travel notifications to your mobile device about unplanned, major traffic impacts happening around you, helping you save time by avoiding delays	This app will provide travelers with information on unplanned major traffic impacts, severe weather impacts and public safety events, such as wrong-way vehicles						Physical environment	The official app of the Arizona Department of Transportation, ADOT Alerts is a must-have app for anyone who travels on Arizona’s state highway system.	After receiving the information, drivers can choose to re-route or delay their travel plans, avoiding lengthy delays and potentially dangerous situations	Here’s a sampling of events that would trigger an alert: · Unplanned highway closure because of a crash. · Severe weather, like a snowstorm, that will impact travel. · Lengthy travel delays on holiday weekends. · Report of a wrong-way vehicle.	You will not be spammed with irrelevant alerts and by turning on your mobile device’s Location Services you will receive only the alerts that are happening around you	Customize your alert settings. You can choose what kind of notifications to receive. And you can set it up so different alerts have different sounds.	You do not have to sign up, register or provide any contact information. Alerts are sent based on the location of your mobile device. You remain 100% anonymous and your privacy is protected.
556	GPS HUD Speedometer	86	KHTSXR	1000000	Tools	4.32	12706	Unranked	2013 June	2018-09-18	Everyone	FREE	4	Road Traffic Health & safety	Driving/driver behaviour based feedbacking				It shows you total distance, trip meter, max and current speed.							Human	you will need an active GPS connection for the app work	use this app with bike smartphone holder and anything else, especially HUD with your car	Kilometers(km/h), miles(mph) and Nautical mile(kts,knots,kn) are supporeted in this app.
557	Trafikinfo	68	vejdirektoratet	100000	Maps & Navigation	3.38	380	Top Ranked	2014 March	2019-04-08	Everyone	FREE	4	Road Traffic Health & safety	Real-time traffic information/ alerting				• Access live images from more than 400 webcams along the roads.	Information about ongoing and imminent roadworks.						Physical environment	• Live update of available parking spaces in Aarhus and Aalborg.	• Live update of available truck parking places at 3 special rest areas.
558	GPS HUD Speedometer Free	80	AscendApps	1000000	Tools	4.16	4708	Unranked	2013 April	2018-10-13	Everyone	FREE	4	Road Traffic Health & safety	Speed limit warning				show your current, maximum, and average speed, as well as your direction, total distance, time traveled	Speed Alerts - Set up to three alerts that will notify you when you go over a preset speed.						Human- vehicles	Improved Accuracy* - A GPS-based speedometer often exceeds the accuracy of a car speedometer	HUD Mode - Mirror the display to see your speed reflected on your windshield when you place your phone on your car's dashboard	Record your traveled route and speed at any given point	Displays in kilometers, miles, or nautical miles	Accuracy may depend on mobile device hardware , weather conditions, obstructions, and the visibility of satellites
559	Ulysse Speedometer	87	binarytoys	5000000	Auto & Vehicles	4.31	41516	Highly ranked	2011 March	2019-03-07	Everyone	FREE	4.1	Road Traffic Health & safety	Speed limit warning				Speed limits’ warnings (‘Speed Edge’) – define audio and visual speed alarms	Average speed indicator						Human- vehicles	HUD—a Head-Up Display for your windshield	Trip Computer—record the current, yesterday’s, today’s, week’s, month’s journeys	Multiple profiles: for every car, bike, velo, walking, skiing	Settings km/h, mph, knots; miles/feet, kilometers, nautical miles	Current battery status info—charge, temperature	Run the speedometer in background mode—show speed discretely in the status bar and even gives visual notification for speed limits
560	Velociraptor - Speed Limits & Speedometer	76	Daniel Ciao	100000	Maps & Navigation	3.8	2692	Highly ranked	2016 April	2019-04-23	Everyone	FREE + In-App	5	Road Traffic Health & safety	Speed limit warning				Sound alert when speed limit is exceeded							Human- vehicles	Automatically displays in any apps you choose (e.g. Google Maps)
561	Live Traffic UK -- Beta	77	Solutions XYZ LLC	1000	Maps & Navigation	3.86	14	Unranked	2016 July	2018-11-05	Everyone	FREE	4.0.3	Road Traffic Health & safety	Real-time traffic information/ alerting				allows you to quickly and easily see traffic conditions on roads across London – not with a still picture but a video, showing the volume AND speed of traffic							Physical environment	you don’t live stream the videos so there’s no pixilation and it won’t eat up your data plan – in fact, most of our videos are under 200KB, just 1/10 the size of a photo.	Using the app is easy, and it lets you check your route, decide whether to seek an alternative, take a different transport mode or even wait until later to travel. Whatever happens, you’re more in control and more prepared	The more people who use the app, the more demand on the roads is spread out, reducing congestion.
562	SG Traffic: Real Time Cameras	81	Coconutica	10000	Travel & Locale	4.03	63	Unranked	2015 May	2017-08-10	Everyone	FREE + In-App	4.1	Road Traffic Health & safety	Real-time traffic information/ alerting				View the latest traffic conditions along expressways including Woodlands Check Point, PIE, AYE ...	Navigate to the camera easily on the map.						Physical environment	Add a camera to favorite to view easily.	Share the traffic image with your friends.
563	QLDTraffic	65	Department of Transport and Main Roads Queensland	10000	Maps & Navigation	3.27	75	Highly ranked	2017 February	2019-03-25	Everyone	FREE	4	Road Traffic Health & safety	Real-time traffic information/ alerting				including crashes and hazards, road closures and restrictions, roadworks and special events. The app also provides access to web cameras that relay near real-time traffic imagery.	Incidents near your calendar events (if you’ve set a location for the event). Crashes, flooding, and hazards. Road closures and restrictions. Roadworks and special events. Traffic flow and congestion. Traffic web cameras.	Use travel mode while you’re on the move to get live traffic alerts throughout your journey. Travel mode includes audio announcements, so you can continue to pay attention to the road.					Physical environment
564	CheckpointCam - Checkpoints Traffic Camera	77	Who Software	1000	Travel & Locale	3.83	6	Unranked	2017 November	2019-01-27	Everyone	FREE	4.4	Road Traffic Health & safety	Real-time traffic information/ alerting				Live traffic images from Woodlands Causeway, Woodlands Checkpoint, Tuas Checkpoint, Second Link and Johor Malaysia.							Physical environment
565	Calgary Traffic Alerts	89	Aglux	1000	Travel & Locale	4.43	21	Unranked	2014 March	2017-02-12	Everyone	FREE	2.3.3	Road Traffic Health & safety	Real-time traffic information/ alerting				Calgary Traffic Information - Traffic Cameras (NEW) - Notification Alerts For Traffic Incidents - Construction Closure/Detours							Physical environment
566	DigiHUD Speedometer	86	James Moss	10000000	Maps & Navigation	4.31	73844	Top Ranked	2012 June	2019-03-31	Everyone	FREE	4	Road Traffic Health & safety	Driving/driver behaviour based feedbacking				Average speed, since reset	Set Warning Speed/Sound: The speed at which the digit color will change to red. An audible alert can also be enabled here						Human	100% ad-free, doesn't require data/cell connection to work	head up display (HUD)	Ideal if your vehicle speedo has died, you want to verify your vehicle speed or you just want to know your speed when cycling, running, flying, sailing	floating window on top of other apps or your homescreens.	Although we strive to make all readings as accurate as possible they are only as accurate as your device's GPS sensor and should only be regarded as approximations	Current speed (choose MPH, KMH or KTS)
567	Beat the Jam!	89	Haymaker Apps	50000	Maps & Navigation	4.46	377	Unranked	2017 February	2019-03-31	Everyone	FREE	4.1	Road Traffic Health & safety	Real-time traffic information/ alerting				is an all-in-one traffic monitoring and analysis tool for the Causeway and 2nd Link. It provides real-time jam estimates, traffic cameras and traffic forecasts using historical data.	Real-time camera images obtained from government websites						Physical environment	Real-time estimates of time to clear the causeway or 2nd link from Google Maps	24 Hour forecast of traffic trends using historical data, up to 6 days ahead
568	SG TrafficLeh: Causeway & Cam	78	OriginallyUS.SG - Award Winning App Consultancy	5000	Travel & Locale	3.91	54	Unranked	2016 February	2018-05-07	Everyone	FREE	4.1	Road Traffic Health & safety	Real-time traffic information/ alerting				We are able to show you traffic images from Malaysia side of the Woodlands Causeway and Tuas Second Link as well							Physical environment	Inspired by traffic signs in Singapore, SG TrafficLeh is a beautiful traffic camera app that is simple and easy to use.	Using clever algorithms, SG TrafficLeh intelligently predicts and pre-load all traffic camera images so that you seldom have to wait for images to load.
569	SG Traffic Info	77	Apps Conversion Express	1000	Maps & Navigation	3.85	20	Unranked	2015 May	2015-06-04	Everyone	FREE	3	Road Traffic Health & safety	Real-time traffic information/ alerting	Reading Weather Forecasts 3 hours NEA Weather Forecasts			Check out the incidents feed to be informed of any events occuring through your intended route such as accidents, roadworks or heavy traffic etc.	Viewing Traffic images on expressways	Viewing incidents on roads around Singapore					Physical environment
570	PP Traffic	72	Sabay Main	1000	Travel & Locale	3.6	5	Unranked	2018 March	2018-03-13	Everyone	FREE	4.1	Road Traffic Health & safety	Real-time traffic information/ alerting				Camera live view for traffic on the roads							Physical environment
571	Cameras North Dakota - Traffic	89	Smart Cameras	1000	Travel & Locale	4.45	20	Unranked	2013 June	2019-05-29	Everyone	FREE	4.0.3	Road Traffic Health & safety	Real-time traffic information/ alerting				Cameras North Dakota Traffic is free application that allow you to watch traffic cameras from North Dakota.							Physical environment	Application contains 50 North Dakota cameras (live images, webcams, CCTV)	Cameras are grouped in groups so you can find cameras you need fast.	App have widgets for cameras, so you can place some of the cameras you use the most on your home screen.	You can take image from any of camera with share button. Image will be saved on your SD Card and you can share it with any app that can share images.
572	IDrive Arkansas	67	NIC Inc.	50000	Travel & Locale	3.35	343	Medium ranked	2014 January	2017-10-31	Everyone	FREE	4	Road Traffic Health & safety	Real-time traffic information/ alerting				IDrive Arkansas will show you the location of each construction zone on the state highway system. Activate the live traffic / traffic camera features for a clear understanding of how traffic is moving up to and through each construction zone	The display features of IDrive Arkansas include: " Live Traffic / Traffic Cameras " Active Construction Zones " Closed / Flooded Highways " Alternate Routes " Weather Radar / Warnings " Winter Weather Road Conditions " Arkansas Welcome Centers and Highway Rest Areas " Commuter Park and Ride lots " Weight Restricted Highways and Bridges						Physical environment
573	Traffic Monitor Singapore	73	dominoc925	500	Travel & Locale	3.67	3	Unranked	2016 March	2019-04-08	Everyone	FREE	4.1	Road Traffic Health & safety	Real-time traffic information/ alerting				Users can find available car, motorcycle, and heavy vehicle parking lots, and monitor traffic incidents on Singapore's road network including accidents, vehicle breakdowns, obstacles, road blocks, traffic diversions, traffic camera images etc. using this app							Physical environment	The parking lots availability, traffic incidents and planned roadworks can be viewed as a text list, or on a map as icons	Incident details can be viewed by tapping an item on the list or a marker on the map display
574	JB-SG Checkpoint	82	Droid Tune	5000	Travel & Locale	4.08	13	Unranked	2017 June	2017-07-26	Everyone	FREE	4	Road Traffic Health & safety	Real-time traffic information/ alerting				JB-SG Checkpoint App allows you to view live camera images at the Checkpoint, Causeway, EDL and Second Link between the JB and Singapore	viewing live traffic camera images						Physical environment	save and share the live images with friend	auto refresh every minute	Image zoom to full screen
575	Traffic@SG	67	Hosay Studios	1000	Lifestyle	3.33	3	Unranked	2016 May	2018-04-03	Everyone	FREE	4.0.3	Road Traffic Health & safety	Real-time traffic information/ alerting				Easily view the various traffic images along the expressways and checkpoints with only single tap,							Physical environment	Intelligently remember your last visited expressway/checkpoint for faster access,	Easily switch to Google Map with traffic overlay for the location of your interest,	Easily share traffic images with your friends via the various messaging or social apps.
576	Cameras Pennsylvania - Traffic	82	Smart Cameras	10000	Travel & Locale	4.09	121	Unranked	2013 June	2019-05-29	Everyone	FREE	4.0.3	Road Traffic Health & safety	Real-time traffic information/ alerting				Cameras Pennsylvania - Traffic is free application that allow you to watch cameras from Philadelphia and all Pennsylvania							Physical environment	Application contains more than 600 cameras (live images, webcams, CCTV)	Cameras are grouped in groups so you can find cameras you need fast.	App have widgets for cameras, so you can place some of the cameras you use the most on your home screen.	You can take image from any of camera with share button. Image will be saved on your SD Card and you can share it with any app that can share images.
577	UDOT Traffic	80	UDOT	100000	Travel & Locale	4.02	918	Medium ranked	2011 November	2019-05-28	Everyone	FREE	4	Road Traffic Health & safety	Real-time traffic information/ alerting				Current trafﬁc conditions on Utah’s freeways and major surface streets. Closed-circuit television (CCTV) traffic camera images	Lists of accidents, road construction activities, and other hazards. Current road weather conditions and road weather forecasts	Special events that affect trafﬁc (sports events, etc.)					Physical environment	The UDOT Traffic app provides commuters and travelers with mobile access to information for Utah roadways from the Utah Department of Transportation's Intelligent Transportation System (ITS).	UDOT's Intelligent Transportation System (ITS) uses technology to save lives, time, and money	System components include CCTV cameras, electronic roadway signs, trafﬁc speed and volume sensors, pavement sensors, and weather sensors.
578	SG JB Checkpoint- LIVE	80	Heyappmaker	5000	Travel & Locale	4	15	Unranked	2017 January	2017-04-29	Everyone	FREE	4.0.3	Road Traffic Health & safety	Real-time traffic information/ alerting				This is Singapore Causeway Traffic Camera, which show the traffic cameras by the LTA Singapore , allows you to view the traffic condition of causeway in Singapore And Singapore Expressways at almost 'real-time							Physical environment	Valid for Singapore & Malaysia Causeway only.
579	Cameras Montana - Traffic	89	Smart Cameras	1000	Travel & Locale	4.43	54	Unranked	2013 June	2019-05-29	Everyone	FREE	4.0.3	Road Traffic Health & safety	Real-time traffic information/ alerting				Cameras Montana - Traffic is free application that allow you to watch traffic cameras from Billings and Montana.							Physical environment	Application contains ~ 80 cameras (live images, webcams, CCTV)	Cameras are grouped in groups so you can find cameras you need fast.	App have widgets for cameras, so you can place some of the cameras you use the most on your home screen.	You can take image from any of camera with share button. Image will be saved on your SD Card and you can share it with any app that can share images.
580	SG Traffic	88	SgCarDrive.com	1000	Auto & Vehicles	4.38	8	Unranked	2017 October	2019-02-01	Everyone	FREE	4.1	Road Traffic Health & safety	Real-time traffic information/ alerting				Singapore LTA realtime traffic cameras, AYE, BKE, CTE, ECP, KJE, KPE, MCE, PIE, SLE, TPE, Woodlands and Tuas Checkpoint. Checkpoint traffic conditions and LTA Traffic incidents							Physical environment
581	Cameras Massachusetts -Traffic	79	Smart Cameras	1000	Travel & Locale	3.97	35	Unranked	2013 June	2019-04-10	Everyone	FREE	4.0.3	Road Traffic Health & safety	Real-time traffic information/ alerting				Cameras Massachusetts - Traffic cams - is free application that allow you to watch traffic cams from Massachusetts							Physical environment	Application contains 77 cameras (live images, webcams, CCTV)	Cameras are grouped in groups so you can find cameras you need fast.	App have widgets for cameras, so you can place some of the cameras you use the most on your home screen	You can take image from any of camera with share button. Image will be saved on your SD Card and you can share it with any app that can share images.
582	Cameras Seattle & Washington	81	Smart Cameras	1000	Travel & Locale	4.06	36	Unranked	2014 March	2019-04-10	Everyone	FREE	4.0.3	Road Traffic Health & safety	Real-time traffic information/ alerting				Cameras Seattle & Washington is free application that allow you to watch cameras from Washington state U.S.							Physical environment	Application contains more than 600 cameras (live images, webcams, CCTV)	Cameras are grouped in groups so you can find cameras you need fast.	App have widgets for cameras, so you can place some of the cameras you use the most on your home screen	You can take image from any of camera with share button. Image will be saved on your SD Card and you can share it with any app that can share images.
583	Chicago and Illinois Cameras	68	Smart Cameras	5000	Travel & Locale	3.42	88	Unranked	2013 May	2019-05-03	Everyone	FREE	4.0.3	Road Traffic Health & safety	Real-time traffic information/ alerting				Illinois Cameras is free app to watch traffic cameras from Chicago and Illinois							Physical environment	Application contains more than 800 cameras (live images, webcams, CCTV)	Cameras are grouped in groups so you can find cameras you need fast.	App have widgets for cameras, so you can place some of the cameras you use the most on your home screen	You can take image from any of camera with share button. Image will be saved on your SD Card and you can share it with any app that can share images.
584	Anchorage and Alaska Cameras	83	Smart Cameras	5000	Travel & Locale	4.17	110	Unranked	2013 May	2019-05-03	Everyone	FREE	4.0.3	Road Traffic Health & safety	Real-time traffic information/ alerting				Anchorage and Alaska Cameras - traffic cams is free application that allow you to watch traffic cameras and much more webcams from U.S. state Alaska							Physical environment	Application contains 100 cameras (live images, webcams, CCTV)	Cameras are grouped in groups so you can find cameras you need fast.	App have widgets for cameras, so you can place some of the cameras you use the most on your home screen	You can take image from any of camera with share button. Image will be saved on your SD Card and you can share it with any app that can share images.
585	Cameras Louisville & Kentucky	87	Smart Cameras	1000	Travel & Locale	4.37	27	Unranked	2013 June	2019-04-10	Everyone	FREE	4.0.3	Road Traffic Health & safety	Real-time traffic information/ alerting				Cameras Louisville & Kentucky - traffic cams is free application that allow you to watch traffic cameras from Kentucky mostly Louisville area including South Indiana. Kentucky 511 traffic cameras mostly.							Physical environment	Application contains more than 80 cameras (live images, webcams, CCTV)	Cameras are grouped in groups so you can find cameras you need fast.	App have widgets for cameras, so you can place some of the cameras you use the most on your home screen	You can take image from any of camera with share button. Image will be saved on your SD Card and you can share it with any app that can share images.
586	Cameras Milwaukee & Wisconsin	78	Smart Cameras	1000	Travel & Locale	3.9	20	Unranked	2014 March	2019-05-29	Everyone	FREE	4.0.3	Road Traffic Health & safety	Real-time traffic information/ alerting				Cameras Milwaukee & Wisconsin is free application that allow you to watch traffic cameras from Milwaukee and all Wisconsin state U.S.							Physical environment	Application contains more than 170 traffic cameras (live images, webcams, CCTV)	Cameras are grouped in groups so you can find cameras you need fast.	App have widgets for cameras, so you can place some of the cameras you use the most on your home screen	You can take image from any of camera with share button. Image will be saved on your SD Card and you can share it with any app that can share images.
587	Atlanta and Georgia Cameras	77	Smart Cameras	10000	Travel & Locale	3.84	108	Unranked	2013 May	2019-05-29	Everyone	FREE	4.0.3	Road Traffic Health & safety	Real-time traffic information/ alerting				Atlanta and Georgia Cameras - traffic cams is free application that allow you to watch traffic cameras from Georgia (mostly Atlanta traffic cameras) Atlanta Traffic. Metropolitan ATL area.							Physical environment	Application contains 149 cameras (live images, webcams, CCTV)	Cameras are grouped in groups so you can find cameras you need fast.	App have widgets for cameras, so you can place some of the cameras you use the most on your home screen	You can take image from any of camera with share button. Image will be saved on your SD Card and you can share it with any app that can share images.
588	Cameras Baltimore and Maryland	85	Smart Cameras	5000	Travel & Locale	4.27	74	Unranked	2013 June	2019-05-29	Everyone	FREE	4.0.3	Road Traffic Health & safety	Real-time traffic information/ alerting				Cameras Baltimore and Maryland - traffic cams is free application that allow you to watch cameras from Maryland, mostly from Baltimore.							Physical environment	Application contains more than 90 cameras (live images, webcams, CCTV)	Cameras are grouped in groups so you can find cameras you need fast.	App have widgets for cameras, so you can place some of the cameras you use the most on your home screen	You can take image from any of camera with share button. Image will be saved on your SD Card and you can share it with any app that can share images.
589	Denver and Colorado Cameras	75	Smart Cameras	10000	Travel & Locale	3.75	138	Unranked	2013 May	2019-05-29	Everyone	FREE	4.4	Road Traffic Health & safety	Real-time traffic information/ alerting				Colorado Cameras is free application that allow you to watch traffic cameras from Colorado (mostly Denver traffic cameras)							Physical environment	Application contains 512 cameras (live images, webcams, CCTV)	Cameras are grouped in groups so you can find cameras you need fast.	App have widgets for cameras, so you can place some of the cameras you use the most on your home screen	You can take image from any of camera with share button. Image will be saved on your SD Card and you can share it with any app that can share images.
590	New Zealand Traffic Cameras	66	Wee Jim	1000	Maps & Navigation	3.3	10	Unranked	2016 July	2019-02-06	Everyone	FREE	4.0.3	Road Traffic Health & safety	Real-time traffic information/ alerting				A simple app to get a quick view of what's happening on the roads of New Zealand through images from cameras across the country, providing an up-to-date view of traffic at key locations.							Physical environment	Selection of camera using the list or map view	Display of traffic camera images from the official sources
591	NZ Traffic Info	66	Appavate	1000	Maps & Navigation	3.29	24	Unranked	2013 October	2013-10-13	Everyone	FREE	3	Road Traffic Health & safety	Real-time traffic information/ alerting				View traffic cameras and congestion information for the entire country from this app	Live Traffic Cameras from all major city centres and across New Zealand	Congestion Information where available from live road sensors.					Physical environment	more than 40 traffic cameras that cover the New Zealand highway network that operate 24 hours a day for the whole year.	View exact location of camera and relevant details with Google Maps.
592	DAILYROAD CAM DETECT SIMULATOR	0	Maroukha-Apps-Group	1000	Tools	3.1	5	Unranked	2019-02-11	2019-02-11	Everyone	FREE	4.0.3	Road Traffic Health & safety	Real-time traffic information/ alerting				r is Basically used dash camera to detect hazards and risk on the road,such as speed cameras location,road camera alert,mobile ambush,dashcam with gps, road camera detector,static speed cameras,Alert Road,red light cameras dash cam,speed bumps,							Physical environment
593	JB SG Checkpoint	82	Droid Tune	5000	Travel & Locale	4.08	13	Unranked	2017 June	2017-01-04	Everyone	FREE	4.1	Road Traffic Health & safety	Real-time traffic information/ alerting				allows you to view the traffic condition of causeway in Singapore & Johor Bahru almost 'real-time'! Images are refreshed periodically..							Physical environment	Valid for Singapore & Malaysia Causeway only
594	Phoenix and Arizona Cameras	82	Smart Cameras	10000	Travel & Locale	4.12	140	Unranked	2013 May	2019-05-29	Everyone	FREE	4.0.3	Road Traffic Health & safety	Real-time traffic information/ alerting				Get "Phoenix and Arizona Cameras Traffic" great free app to watch all live cameras from Arizona (Traffic Cameras Phoenix or Traffic Cameras Tucson).							Physical environment	Application contains 180 cameras (live images, webcams, CCTV)	Cameras are grouped in groups so you can find cameras you need fast.	App have widgets for cameras, so you can place some of the cameras you use the most on your home screen	You can take image from any of camera with share button. Image will be saved on your SD Card and you can share it with any app that can share images.
595	Cameras Tennessee traffic cams	69	Smart Cameras	10000	Maps & Navigation	3.45	137	Unranked	2014 March	2019-05-29	Everyone	FREE	4.0.3	Road Traffic Health & safety	Real-time traffic information/ alerting				Cameras Tennessee is free app that allow you to watch traffic cameras from Tennessee.							Physical environment	Application contains more than 400 cameras (live images, webcams, CCTV)	Cameras are grouped in groups so you can find cameras you need fast.	App have widgets for cameras, so you can place some of the cameras you use the most on your home screen	You can take image from any of camera with share button. Image will be saved on your SD Card and you can share it with any app that can share images.
596	Cameras Hong Kong - traffic	84	Smart Cameras	5000	Travel & Locale	4.21	85	Unranked	2013 March	2019-05-29	Everyone	FREE	4.0.3	Road Traffic Health & safety	Real-time traffic information/ alerting				Cameras Hong Kong - traffic cams is free application that allow you to watch traffic cameras from Hong Kong.							Physical environment	Application contains more than 200 cameras (live images, webcams, CCTV)	Cameras are grouped in groups so you can find cameras you need fast.	App have widgets for cameras, so you can place some of the cameras you use the most on your home screen	You can take image from any of camera with share button. Image will be saved on your SD Card and you can share it with any app that can share images.
597	Cameras Nevada and Las Vegas	81	Smart Cameras	10000	Travel & Locale	4.04	149	Unranked	2013 June	2019-05-29	Everyone	FREE	4.4	Road Traffic Health & safety	Real-time traffic information/ alerting				Cameras Nevada and Vegas is free application that allow you to watch traffic cameras from Nevada.							Physical environment	Application contains 350 cameras (live images, webcams, CCTV)	Cameras are grouped in groups so you can find cameras you need fast.	App have widgets for cameras, so you can place some of the cameras you use the most on your home screen	You can take image from any of camera with share button. Image will be saved on your SD Card and you can share it with any app that can share images.
598	Cameras Minnesota - Traffic	72	Smart Cameras	5000	Travel & Locale	3.61	33	Unranked	2013 June	2019-05-29	Everyone	FREE	4.0.3	Road Traffic Health & safety	Real-time traffic information/ alerting				Cameras Minnesota - Traffic is free application that allow you to watch traffic cameras from Minnesota (mostly Minneapolis and St. Paul cameras - twin cities - Mpls - Minnesota 511)							Physical environment	Application contains more than 180 cameras (live images, webcams, CCTV)	Cameras are grouped in groups so you can find cameras you need fast.	App have widgets for cameras, so you can place some of the cameras you use the most on your home screen	You can take image from any of camera with share button. Image will be saved on your SD Card and you can share it with any app that can share images.
[truncated: 316 more rows]
